# Supplementary material for: Bovine milk-derived exosomes from colostrum are enriched with proteins implicated in immune response and growth
Source: Sci Rep. 2017 Jul 19;7:5933. doi: 10.1038/s41598-017-06288-8 (PMC5517456; doi:10.1038/s41598-017-06288-8)
Supplement: Supplementary file 1 — Dataset 1 [file 41598_2017_6288_MOESM1_ESM.xls]

## Sheet: All
Supplementary Table S1: List of proteins identified in bovine milk exosomes
				MM			24 h			48 h			72 h			Fold (24 h/MM)	Fold (48 h/MM)	Fold (72 h/MM)
GeneSymbol	EntrezId	Gene desc	AlternateNames	No.of peptides	No. of spectra	NspC	No.of peptides	No. of spectra	NspC	No.of peptides	No. of spectra	NspC	No.of peptides	No. of spectra	NspC
LRP2	100337021	low density lipoprotein receptor-related protein 2	-	0	0	0.391007	139	452	150.648	164	496	117.632	134	392	151.42	385.282	300.843	387.258
GANAB	540155	glucosidase, alpha; neutral AB	-	2	2	1.01668	61	304	100.96	46	227	53.6544	32	103	39.6995	99.3035	52.7741	39.0482
AGRN	525795	agrin	-	0	0	0.391007	47	108	35.9012	19	23	5.67321	2	2	1.23289	91.8173	14.5092	3.15313
LOC782545	782545	L-amino-acid oxidase	-	0	0	0.391007	20	80	26.6754	12	82	19.503	11	23	9.20662	68.2224	49.8789	23.5459
FGB	510522	fibrinogen beta chain	-	0	0	0.391007	25	68	22.7267	25	89	21.1464	26	91	35.1138	58.1236	54.0818	89.8034
COL14A1	781493	collagen, type XIV, alpha 1	-	1	1	0.703834	48	115	38.2103	35	64	15.2797	16	24	9.58664	54.2887	21.7092	13.6206
LCN2	526639	lipocalin 2	-	0	0	0.391007	11	61	20.4247	10	64	15.2797	4	8	3.5098	52.2363	39.0778	8.97632
FOLH1B	505865	folate hydrolase 1B	FOLH1	0	0	0.391007	26	60	20.096	24	45	10.8256	24	39	15.2904	51.3954	27.6865	39.1051
FGA	522039	fibrinogen alpha chain	-	0	0	0.391007	24	54	18.1238	21	70	16.6871	18	58	22.5244	46.3517	42.6772	57.6063
LBP	512242	lipopolysaccharide binding protein	-	0	0	0.391007	15	47	15.824	14	55	13.1694	10	35	13.7687	40.4698	33.6807	35.2136
GPC4	540179	glypican 4	-	0	0	0.391007	22	46	15.4955	11	15	3.80093	7	8	3.5098	39.6297	9.72087	8.97632
LOC615162	615162	protein FAM198A	FAM198A	0	0	0.391007	13	46	15.4955	4	6	1.69544	1	1	0.853509	39.6297	4.33609	2.18285
HHIPL2	533766	HHIP-like 2	-	3	3	1.32955	33	151	50.1024	34	139	32.9003	17	33	13.0081	37.6838	24.7455	9.78385
UGGT1	516332	UDP-glucose glycoprotein glucosyltransferase 1	UGCGL1	0	0	0.391007	21	41	13.8535	14	25	6.14139	17	23	9.20662	35.4303	15.7066	23.5459
HTRA1	282326	HtrA serine peptidase 1	PRSS11	0	0	0.391007	16	40	13.5251	5	15	3.80093	2	2	1.23289	34.5906	9.72087	3.15313
LGR6	100336662	leucine-rich repeat containing G protein-coupled receptor 6	-	0	0	0.391007	21	39	13.1968	3	4	1.22768	0	0	0.474154	33.7509	3.13978	1.21265
SERPIND1	100125764	serpin peptidase inhibitor, clade D (heparin cofactor), member 1	-	0	0	0.391007	12	39	13.1968	12	22	5.43914	2	2	1.23289	33.7509	13.9106	3.15313
PLOD3	514996	procollagen-lysine, 2-oxoglutarate 5-dioxygenase 3	-	0	0	0.391007	20	36	12.212	13	21	5.20507	0	0	0.474154	31.2322	13.312	1.21265
ITIH4	513700	inter-alpha-trypsin inhibitor heavy chain family, member 4	-	0	0	0.391007	25	35	11.8838	10	15	3.80093	16	37	14.5295	30.3928	9.72087	37.1592
LAMC1	532572	laminin, gamma 1 (formerly LAMB2)	-	0	0	0.391007	22	33	11.2274	3	3	0.993809	0	0	0.474154	28.7141	2.54167	1.21265
ERAP1	514617	endoplasmic reticulum aminopeptidase 1	-	1	1	0.703834	36	60	20.096	22	28	6.84375	5	6	2.75072	28.5521	9.72352	3.90819
AGT	527114	angiotensinogen (serpin peptidase inhibitor, clade A, member 8)	-	0	0	0.391007	10	32	10.8992	8	16	4.03492	2	2	1.23289	27.8748	10.3193	3.15313
BCAS1	504895	breast carcinoma amplified sequence 1	-	0	0	0.391007	8	31	10.5711	11	22	5.43914	0	0	0.474154	27.0355	13.9106	1.21265
FAM20C	534672	family with sequence similarity 20, member C	-	0	0	0.391007	15	31	10.5711	7	13	3.33296	1	1	0.853509	27.0355	8.52405	2.18285
SPOCK1	511211	sparc/osteonectin, cwcv and kazal-like domains proteoglycan (testican) 1	-	0	0	0.391007	10	31	10.5711	1	1	0.52611	0	0	0.474154	27.0355	1.34553	1.21265
VTN	507525	vitronectin	-	0	0	0.391007	13	31	10.5711	9	22	5.43914	9	17	6.92711	27.0355	13.9106	17.7161
ITGAV	281875	integrin, alpha V	-	0	0	0.391007	17	29	9.91486	10	16	4.03492	12	15	6.16751	25.3573	10.3193	15.7734
SLC6A14	511661	solute carrier family 6 (amino acid transporter), member 14	-	0	0	0.391007	7	29	9.91486	3	9	2.39717	7	18	7.30696	25.3573	6.13076	18.6875
TCN2	281518	transcobalamin II	-	0	0	0.391007	13	29	9.91486	14	34	8.24875	6	10	4.269	25.3573	21.0962	10.918
HSPG2	444872	heparan sulfate proteoglycan 2	-	6	6	2.26827	68	168	55.728	37	49	11.763	9	11	4.64865	24.5685	5.18589	2.04943
CD2AP	533188	CD2-associated protein	-	0	0	0.391007	19	28	9.58678	21	40	9.65415	10	15	6.16751	24.5182	24.6905	15.7734
SERPINF1	281386	serpin peptidase inhibitor, clade F (alpha-2 antiplasmin, pigment epithelium derived factor), member 1	PEDF	0	0	0.391007	12	28	9.58678	10	29	7.07789	2	13	5.40802	24.5182	18.1017	13.831
APOB	494004	apolipoprotein B	APOB-100|ApoB(100)	0	0	0.391007	23	27	9.25873	0	0	0.292276	0	0	0.474154	23.6792	0.747497	1.21265
CRISPLD2	505329	cysteine-rich secretory protein LCCL domain containing 2	-	0	0	0.391007	13	27	9.25873	8	10	2.6311	1	1	0.853509	23.6792	6.72904	2.18285
FAM20A	521099	family with sequence similarity 20, member A	-	0	0	0.391007	11	27	9.25873	8	17	4.26893	2	4	1.99175	23.6792	10.9178	5.0939
MSTN	281187	myostatin	GDF8	0	0	0.391007	6	24	8.27469	8	26	6.3755	3	6	2.75072	21.1625	16.3053	7.03496
DNAJC3	286770	DnaJ (Hsp40) homolog, subfamily C, member 3	-	1	1	0.703834	18	43	14.5102	16	55	13.1694	15	37	14.5295	20.616	18.7109	20.6434
CD5L	528593	CD5 molecule-like	-	1	1	0.703834	16	41	13.8535	14	21	5.20507	14	33	13.0081	19.6829	7.39531	18.4818
AQP5	782368	aquaporin 5	-	0	0	0.391007	4	22	7.61877	5	18	4.50295	2	12	5.02832	19.485	11.5163	12.8599
CRTAC1	100139581	cartilage acidic protein 1	-	0	0	0.391007	13	22	7.61877	12	21	5.20507	3	3	1.61231	19.485	13.312	4.12347
A2M	513856	alpha-2-macroglobulin	-	2	2	1.01668	27	59	19.7672	16	22	5.43914	46	104	40.0819	19.4429	5.34989	39.4242
PDCD6IP	533406	programmed cell death 6 interacting protein	-	11	12	4.14623	59	234	77.6281	46	229	54.1271	53	171	65.765	18.7226	13.0545	15.8614
MATN2	781953	matrilin 2	-	0	0	0.391007	15	21	7.29084	4	4	1.22768	0	0	0.474154	18.6463	3.13978	1.21265
TLR4	281536	toll-like receptor 4	-	0	0	0.391007	15	21	7.29084	10	18	4.50295	11	18	7.30696	18.6463	11.5163	18.6875
HS3ST1	538691	heparan sulfate (glucosamine) 3-O-sulfotransferase 1	-	0	0	0.391007	13	20	6.96293	5	13	3.33296	0	0	0.474154	17.8077	8.52405	1.21265
TF	280705	transferrin	-	0	0	0.391007	13	20	6.96293	3	3	0.993809	3	3	1.61231	17.8077	2.54167	4.12347
BGN	280733	biglycan	-	0	0	0.391007	6	19	6.63505	2	3	0.993809	2	7	3.13025	16.9691	2.54167	8.00561
GPX3	281210	glutathione peroxidase 3 (plasma)	-	0	0	0.391007	6	19	6.63505	3	6	1.69544	3	3	1.61231	16.9691	4.33609	4.12347
H6PD	541220	hexose-6-phosphate dehydrogenase (glucose 1-dehydrogenase)	-	0	0	0.391007	11	19	6.63505	5	7	1.92934	0	0	0.474154	16.9691	4.93429	1.21265
PPIC	535494	peptidylprolyl isomerase C (cyclophilin C)	-	0	0	0.391007	9	19	6.63505	4	4	1.22768	5	5	2.37122	16.9691	3.13978	6.06439
SIL1	520650	SIL1 nucleotide exchange factor	-	0	0	0.391007	10	19	6.63505	9	22	5.43914	2	5	2.37122	16.9691	13.9106	6.06439
ATP1A1	282144	ATPase, Na+/K+ transporting, alpha 1 polypeptide	-	0	0	0.391007	11	18	6.30718	7	12	3.099	0	0	0.474154	16.1306	7.92569	1.21265
CREG1	530908	cellular repressor of E1A-stimulated genes 1	-	0	0	0.391007	5	18	6.30718	7	20	4.97102	4	5	2.37122	16.1306	12.7134	6.06439
CTSD	282883	cathepsin D	-	0	0	0.391007	12	18	6.30718	6	13	3.33296	5	8	3.5098	16.1306	8.52405	8.97632
HYOU1	282295	hypoxia up-regulated 1	GRP170|ORP150	0	0	0.391007	9	18	6.30718	3	4	1.22768	1	2	1.23289	16.1306	3.13978	3.15313
LOC100337185	100337185	FRAS1-related extracellular matrix protein 3-like	-	0	0	0.391007	6	18	6.30718	2	2	0.759954	0	0	0.474154	16.1306	1.94358	1.21265
LOC788983	788983	chitinase-3-like protein 1	-	1	1	0.703834	12	33	11.2274	10	34	8.24875	7	40	15.6709	15.9518	11.7197	22.265
ATP11A	512547	ATPase, class VI, type 11A	-	0	0	0.391007	11	17	5.97934	5	13	3.33296	1	1	0.853509	15.2922	8.52405	2.18285
P4HA2	507327	prolyl 4-hydroxylase, alpha polypeptide II	-	0	0	0.391007	10	17	5.97934	6	8	2.16325	2	2	1.23289	15.2922	5.53251	3.15313
PDGFC	613787	platelet derived growth factor C	-	0	0	0.391007	9	17	5.97934	5	8	2.16325	5	10	4.269	15.2922	5.53251	10.918
TBC1D31	511062	TBC1 domain family, member 31	WDR67	0	0	0.391007	4	17	5.97934	2	9	2.39717	1	1	0.853509	15.2922	6.13076	2.18285
FOLR2	507672	folate receptor 2 (fetal)	-	1	1	0.703834	9	30	10.243	9	33	8.01455	7	23	9.20662	14.5531	11.387	13.0807
GPC1	518114	glypican 1	-	1	1	0.703834	12	30	10.243	1	2	0.759954	1	1	0.853509	14.5531	1.07973	1.21266
PLG	280897	plasminogen	LPA	1	1	0.703834	12	30	10.243	8	20	4.97102	4	10	4.269	14.5531	7.06277	6.06535
FUCA1	509522	fucosidase, alpha-L- 1, tissue	-	0	0	0.391007	11	16	5.65152	5	6	1.69544	4	5	2.37122	14.4538	4.33609	6.06439
KIF23	515748	kinesin family member 23	-	0	0	0.391007	13	16	5.65152	0	0	0.292276	0	0	0.474154	14.4538	0.747497	1.21265
MAN2A2	527449	mannosidase, alpha, class 2A, member 2	-	0	0	0.391007	12	16	5.65152	3	5	1.46155	1	2	1.23289	14.4538	3.73792	3.15313
SERPINA3-7	497203	endopin 2	-	0	0	0.391007	9	16	5.65152	3	4	1.22768	2	2	1.23289	14.4538	3.13978	3.15313
FGG	280792	fibrinogen gamma chain	-	3	4	1.64243	19	69	23.0557	21	113	26.7848	17	103	39.6995	14.0375	16.308	24.1712
FN1	280794	fibronectin 1	FN	5	12	4.14623	59	171	56.7214	23	34	8.24875	37	91	35.1138	13.6802	1.98946	8.46884
OLFML3	505318	olfactomedin-like 3	-	0	0	0.391007	10	15	5.32372	0	0	0.292276	0	0	0.474154	13.6154	0.747497	1.21265
RNASE2	100125948	ribonuclease, RNase A family, 2 (liver, eosinophil-derived neurotoxin)	RNASE3	0	0	0.391007	5	15	5.32372	6	17	4.26893	1	4	1.99175	13.6154	10.9178	5.0939
HPX	534509	hemopexin	-	0	0	0.391007	9	14	4.99595	1	1	0.52611	1	1	0.853509	12.7771	1.34553	2.18285
ITGB2	281877	integrin, beta 2 (complement component 3 receptor 3 and 4 subunit)	-	0	0	0.391007	10	14	4.99595	17	25	6.14139	0	0	0.474154	12.7771	15.7066	1.21265
LOC104975830	104975830	zymogen granule protein 16 homolog B-like	-	0	0	0.391007	7	14	4.99595	4	5	1.46155	6	7	3.13025	12.7771	3.73792	8.00561
SLC12A2	286845	solute carrier family 12 (sodium/potassium/chloride transporter), member 2	bsc2	0	0	0.391007	10	14	4.99595	1	1	0.52611	3	3	1.61231	12.7771	1.34553	4.12347
TOR3A	789634	torsin family 3, member A	-	0	0	0.391007	9	14	4.99595	4	5	1.46155	1	2	1.23289	12.7771	3.73792	3.15313
QSOX1	522986	quiescin Q6 sulfhydryl oxidase 1	-	2	2	1.01668	18	38	12.8685	19	29	7.07789	15	27	10.7269	12.6574	6.96175	10.5509
CHID1	504781	chitinase domain containing 1	-	1	1	0.703834	10	25	8.60268	14	31	7.5462	8	16	6.5473	12.2226	10.7216	9.30233
LOC104968590	104968590	CD5 antigen-like	-	1	1	0.703834	8	25	8.60268	5	11	2.86504	6	13	5.40802	12.2226	4.07062	7.68366
ATP6AP2	513520	ATPase, H+ transporting, lysosomal accessory protein 2	-	0	0	0.391007	7	13	4.66819	4	8	2.16325	2	5	2.37122	11.9389	5.53251	6.06439
CHPF	540002	chondroitin polymerizing factor	-	0	0	0.391007	11	13	4.66819	7	8	2.16325	0	0	0.474154	11.9389	5.53251	1.21265
LAMA5	506751	laminin, alpha 5	-	0	0	0.391007	10	13	4.66819	2	2	0.759954	0	0	0.474154	11.9389	1.94358	1.21265
MLEC	515309	malectin	-	0	0	0.391007	7	13	4.66819	3	7	1.92934	3	4	1.99175	11.9389	4.93429	5.0939
MTTP	280868	microsomal triglyceride transfer protein	MTP	0	0	0.391007	2	13	4.66819	2	5	1.46155	0	0	0.474154	11.9389	3.73792	1.21265
LOC100335178	100335178	solute carrier family 28 member 3-like	-	1	1	0.703834	4	23	7.94672	4	18	4.50295	1	2	1.23289	11.2906	6.39774	1.75168
BMP1	510360	bone morphogenetic protein 1	-	0	0	0.391007	10	12	4.34046	5	6	1.69544	0	0	0.474154	11.1007	4.33609	1.21265
CRP	527553	C-reactive protein, pentraxin-related	-	0	0	0.391007	6	12	4.34046	3	4	1.22768	0	0	0.474154	11.1007	3.13978	1.21265
HRG	280820	histidine-rich glycoprotein	-	0	0	0.391007	7	12	4.34046	1	1	0.52611	0	0	0.474154	11.1007	1.34553	1.21265
ITGAM	407124	integrin, alpha M (complement component 3 receptor 3 subunit)	CD11B	0	0	0.391007	11	12	4.34046	18	20	4.97102	5	5	2.37122	11.1007	12.7134	6.06439
SPADH1	282373	spermadhesin 1	-	0	0	0.391007	7	12	4.34046	5	11	2.86504	1	1	0.853509	11.1007	7.32735	2.18285
SRPR	281504	signal recognition particle receptor (docking protein)	-	0	0	0.391007	8	12	4.34046	2	4	1.22768	2	2	1.23289	11.1007	3.13978	3.15313
SRPX	337918	sushi-repeat containing protein, X-linked	ext1	0	0	0.391007	7	12	4.34046	1	1	0.52611	0	0	0.474154	11.1007	1.34553	1.21265
VWA1	505917	von Willebrand factor A domain containing 1	-	0	0	0.391007	7	12	4.34046	6	10	2.6311	8	11	4.64865	11.1007	6.72904	11.8889
SRGAP3	512892	SLIT-ROBO Rho GTPase activating protein 3	-	1	1	0.703834	2	22	7.61877	0	0	0.292276	0	0	0.474154	10.8247	0.415263	0.673673
THBS1	281530	thrombospondin 1	THBS	1	1	0.703834	12	22	7.61877	8	12	3.099	22	54	21.0006	10.8247	4.40302	29.8374
C9	526766	complement component 9	-	0	0	0.391007	6	11	4.01274	4	6	1.69544	7	12	5.02832	10.2626	4.33609	12.8599
IGF2R	281849	insulin-like growth factor 2 receptor	CI-MPR|CIMPR	0	0	0.391007	10	11	4.01274	5	8	2.16325	7	10	4.269	10.2626	5.53251	10.918
ITGB1	281876	integrin, beta 1 (fibronectin receptor, beta polypeptide, antigen CD29 includes MDF2, MSK12)	-	0	0	0.391007	7	11	4.01274	8	10	2.6311	7	8	3.5098	10.2626	6.72904	8.97632
LAMA4	529670	laminin, alpha 4	-	0	0	0.391007	8	11	4.01274	0	0	0.292276	0	0	0.474154	10.2626	0.747497	1.21265
LOC100848610	100848610	beta-lactoglobulin-2-like	-	0	0	0.391007	6	11	4.01274	1	1	0.52611	0	0	0.474154	10.2626	1.34553	1.21265
MATN3	540041	matrilin 3	-	0	0	0.391007	9	11	4.01274	0	0	0.292276	1	1	0.853509	10.2626	0.747497	2.18285
PGLYRP1	282305	peptidoglycan recognition protein 1	PGLYRP	0	0	0.391007	7	11	4.01274	8	13	3.33296	3	5	2.37122	10.2626	8.52405	6.06439
RNASE4	616089	ribonuclease, RNase A family, 4	-	0	0	0.391007	6	11	4.01274	4	6	1.69544	0	0	0.474154	10.2626	4.33609	1.21265
SERPINF2	282522	serpin peptidase inhibitor, clade F (alpha-2 antiplasmin, pigment epithelium derived factor), member 2	PLI	0	0	0.391007	5	11	4.01274	3	6	1.69544	2	2	1.23289	10.2626	4.33609	3.15313
CHI3L1	286869	chitinase 3-like 1 (cartilage glycoprotein-39)	CGP-39|CLP-1|GP-39|SPC-40|SPS-40|YKL-40	3	4	1.64243	13	50	16.8095	13	63	15.0452	15	61	23.6676	10.2345	9.16028	14.4101
LOC514194	514194	ceruloplasmin-like	CP	2	2	1.01668	17	28	9.58678	16	26	6.3755	20	38	14.9099	9.42949	6.27089	14.6653
ABO	515340	ABO blood group (transferase A, alpha 1-3-N-acetylgalactosaminyltransferase; transferase B, alpha 1-3-galactosyltransferase)	-	0	0	0.391007	5	10	3.68505	3	5	1.46155	2	4	1.99175	9.42452	3.73792	5.0939
B4GALNT3	527026	beta-1,4-N-acetyl-galactosaminyl transferase 3	-	0	0	0.391007	7	10	3.68505	4	4	1.22768	6	7	3.13025	9.42452	3.13978	8.00561
CYBRD1	534257	cytochrome b reductase 1	-	0	0	0.391007	3	10	3.68505	2	10	2.6311	3	11	4.64865	9.42452	6.72904	11.8889
HSPD1	511913	heat shock 60kDa protein 1 (chaperonin)	HSP60	0	0	0.391007	6	10	3.68505	5	5	1.46155	2	2	1.23289	9.42452	3.73792	3.15313
ITGA6	535043	integrin, alpha 6	-	0	0	0.391007	9	10	3.68505	4	4	1.22768	9	9	3.88939	9.42452	3.13978	9.94711
ITGB6	282644	integrin, beta 6	-	0	0	0.391007	7	10	3.68505	2	2	0.759954	5	7	3.13025	9.42452	1.94358	8.00561
LAMB2	520167	laminin, beta 2 (laminin S)	-	0	0	0.391007	10	10	3.68505	0	0	0.292276	0	0	0.474154	9.42452	0.747497	1.21265
MGAT2	101906103	mannosyl (alpha-1,6-)-glycoprotein beta-1,2-N-acetylglucosaminyltransferase	-	0	0	0.391007	7	10	3.68505	1	2	0.759954	0	0	0.474154	9.42452	1.94358	1.21265
SNX18	538366	sorting nexin 18	SNAG1	0	0	0.391007	7	10	3.68505	10	15	3.80093	9	14	5.78775	9.42452	9.72087	14.8022
VASP	514902	vasodilator-stimulated phosphoprotein	-	0	0	0.391007	4	10	3.68505	2	3	0.993809	0	0	0.474154	9.42452	2.54167	1.21265
NAGLU	789125	N-acetylglucosaminidase, alpha	-	1	1	0.703834	13	18	6.30718	13	17	4.26893	1	1	0.853509	8.96118	6.06525	1.21266
TOM1	504912	target of myb1 (chicken)	-	1	1	0.703834	10	18	6.30718	9	20	4.97102	0	0	0.474154	8.96118	7.06277	0.673673
MDH2	281306	malate dehydrogenase 2, NAD (mitochondrial)	-	3	3	1.32955	8	35	11.8838	7	21	5.20507	2	7	3.13025	8.93821	3.91492	2.35437
TGFBR3	784894	transforming growth factor, beta receptor III	-	2	3	1.32955	12	35	11.8838	10	14	3.56694	5	11	4.64865	8.93821	2.68282	3.49641
ANGPTL4	509963	angiopoietin-like 4	-	0	0	0.391007	5	9	3.35738	1	2	0.759954	2	2	1.23289	8.5865	1.94358	3.15313
B3GAT3	404162	beta-1,3-glucuronyltransferase 3	-	0	0	0.391007	4	9	3.35738	3	8	2.16325	0	0	0.474154	8.5865	5.53251	1.21265
CTNNA1	526848	catenin (cadherin-associated protein), alpha 1, 102kDa	-	0	0	0.391007	8	9	3.35738	10	10	2.6311	5	7	3.13025	8.5865	6.72904	8.00561
CXCL12	613811	chemokine (C-X-C motif) ligand 12	SDF1	0	0	0.391007	3	9	3.35738	4	6	1.69544	0	0	0.474154	8.5865	4.33609	1.21265
EPHB3	540907	EPH receptor B3	-	0	0	0.391007	7	9	3.35738	9	9	2.39717	5	6	2.75072	8.5865	6.13076	7.03496
GLA	532742	galactosidase, alpha	-	0	0	0.391007	8	9	3.35738	2	2	0.759954	2	2	1.23289	8.5865	1.94358	3.15313
GLA	104968418	galactosidase, alpha	-	0	0	0.391007	8	9	3.35738	2	2	0.759954	2	2	1.23289	8.5865	1.94358	3.15313
GPR126	534326	G protein-coupled receptor 126	-	0	0	0.391007	5	9	3.35738	6	8	2.16325	5	5	2.37122	8.5865	5.53251	6.06439
MBTPS1	511682	membrane-bound transcription factor peptidase, site 1	-	0	0	0.391007	6	9	3.35738	2	2	0.759954	0	0	0.474154	8.5865	1.94358	1.21265
NME3	515663	NME/NM23 nucleoside diphosphate kinase 3	-	0	0	0.391007	4	9	3.35738	6	12	3.099	2	3	1.61231	8.5865	7.92569	4.12347
SLC25A5	282479	solute carrier family 25 (mitochondrial carrier; adenine nucleotide translocator), member 5	-	0	0	0.391007	5	9	3.35738	2	4	1.22768	0	0	0.474154	8.5865	3.13978	1.21265
LOC100851063	100851063	alpha-N-acetylglucosaminidase	-	1	1	0.703834	12	17	5.97934	13	17	4.26893	1	1	0.853509	8.49538	6.06525	1.21266
LOC781161	781161	FRAS1-related extracellular matrix protein 3	FREM3	1	1	0.703834	6	17	5.97934	2	2	0.759954	0	0	0.474154	8.49538	1.07973	0.673673
DMBT1	404104	deleted in malignant brain tumors 1	MUCIN	3	4	1.64243	18	41	13.8535	8	15	3.80093	10	18	7.30696	8.43472	2.3142	4.44886
APMAP	535740	adipocyte plasma membrane associated protein	C13H20orf3	1	1	0.703834	14	16	5.65152	7	10	2.6311	2	2	1.23289	8.02962	3.73824	1.75168
MGC126945	767904	uncharacterized protein MGC126945	-	1	1	0.703834	7	16	5.65152	7	20	4.97102	4	7	3.13025	8.02962	7.06277	4.44742
PON1	523798	paraoxonase 1	-	1	1	0.703834	10	16	5.65152	9	12	3.099	2	5	2.37122	8.02962	4.40302	3.369
PDIA3	281803	protein disulfide isomerase family A, member 3	GRP58	3	3	1.32955	19	31	10.5711	15	21	5.20507	8	11	4.64865	7.95089	3.91492	3.49641
HSPA4	536558	heat shock 70kDa protein 4	-	2	2	1.01668	17	23	7.94672	16	28	6.84375	7	8	3.5098	7.81633	6.73146	3.45222
ATP1A2	515161	ATPase, Na+/K+ transporting, alpha 2 polypeptide	-	0	0	0.391007	7	8	3.02973	3	4	1.22768	0	0	0.474154	7.74854	3.13978	1.21265
B4GALT4	511328	UDP-Gal:betaGlcNAc beta 1,4- galactosyltransferase, polypeptide 4	-	0	0	0.391007	5	8	3.02973	4	5	1.46155	0	0	0.474154	7.74854	3.73792	1.21265
BORA	514162	bora, aurora kinase A activator	C12H13orf34	0	0	0.391007	4	8	3.02973	3	9	2.39717	3	4	1.99175	7.74854	6.13076	5.0939
C5	512045	complement component 5	-	0	0	0.391007	7	8	3.02973	8	10	2.6311	1	1	0.853509	7.74854	6.72904	2.18285
CANX	407129	calnexin	-	0	0	0.391007	4	8	3.02973	5	7	1.92934	0	0	0.474154	7.74854	4.93429	1.21265
CD80	407131	CD80 molecule	-	0	0	0.391007	6	8	3.02973	4	6	1.69544	3	4	1.99175	7.74854	4.33609	5.0939
CFB	514076	complement factor B	BF	0	0	0.391007	6	8	3.02973	2	2	0.759954	0	0	0.474154	7.74854	1.94358	1.21265
HEXA	504468	hexosaminidase A (alpha polypeptide)	-	0	0	0.391007	8	8	3.02973	2	2	0.759954	4	5	2.37122	7.74854	1.94358	6.06439
LOC100337325	100337325	pigment epithelium-derived factor	-	0	0	0.391007	4	8	3.02973	3	7	1.92934	0	0	0.474154	7.74854	4.93429	1.21265
OAT	505323	ornithine aminotransferase	-	0	0	0.391007	3	8	3.02973	1	3	0.993809	0	0	0.474154	7.74854	2.54167	1.21265
RPN1	507939	ribophorin I	-	0	0	0.391007	5	8	3.02973	1	1	0.52611	1	1	0.853509	7.74854	1.34553	2.18285
SPCS3	767917	signal peptidase complex subunit 3 homolog (S. cerevisiae)	SPC22/23	0	0	0.391007	3	8	3.02973	2	3	0.993809	1	2	1.23289	7.74854	2.54167	3.15313
TIMP3	282094	TIMP metallopeptidase inhibitor 3	-	0	0	0.391007	6	8	3.02973	3	3	0.993809	2	3	1.61231	7.74854	2.54167	4.12347
B2M	280729	beta-2-microglobulin	-	4	5	1.95534	13	44	14.8386	7	23	5.67321	5	15	6.16751	7.58877	2.90139	3.15419
LOC783680	783680	beta-2-microglobulin	B2M	4	5	1.95534	13	44	14.8386	7	23	5.67321	5	15	6.16751	7.58877	2.90139	3.15419
LOC787904	787904	CD5 antigen-like	-	1	1	0.703834	5	15	5.32372	4	5	1.46155	3	5	2.37122	7.56389	2.07656	3.369
MTHFD1	534382	methylenetetrahydrofolate dehydrogenase (NADP+ dependent) 1, methenyltetrahydrofolate cyclohydrolase, formyltetrahydrofolate synthetase	-	1	1	0.703834	12	15	5.32372	15	15	3.80093	2	3	1.61231	7.56389	5.40031	2.29075
PVALB	538603	parvalbumin	pvalb1	1	2	1.01668	2	22	7.61877	3	15	3.80093	2	12	5.02832	7.49376	3.73856	4.94582
RHOT1	511257	ras homolog family member T1	-	2	3	1.32955	4	29	9.91486	3	20	4.97102	2	5	2.37122	7.45732	3.73888	1.78348
B4GALT1	281781	UDP-Gal:betaGlcNAc beta 1,4- galactosyltransferase, polypeptide 1	GGTB2	5	25	8.21757	24	181	60.0341	25	152	35.9609	18	133	51.1823	7.30558	4.3761	6.2284
PPIB	281419	peptidylprolyl isomerase B (cyclophilin B)	-	1	1	0.703834	7	14	4.99595	4	4	1.22768	1	1	0.853509	7.09818	1.74427	1.21266
ATP5A1	282578	ATP synthase, H+ transporting, mitochondrial F1 complex, alpha subunit 1, cardiac muscle	-	3	3	1.32955	12	27	9.25873	5	7	1.92934	0	0	0.474154	6.96382	1.45112	0.356628
LOC616942	616942	major histocompatibility complex, class I, A-like	-	3	3	1.32955	6	27	9.25873	8	41	9.88842	6	12	5.02832	6.96382	7.43743	3.78198
ANO6	521784	anoctamin 6	TMEM16F	0	0	0.391007	2	7	2.70211	0	0	0.292276	0	0	0.474154	6.91063	0.747497	1.21265
AZU1	100336938	azurocidin 1	-	0	0	0.391007	5	7	2.70211	8	14	3.56694	1	1	0.853509	6.91063	9.12245	2.18285
B3GALT4	768038	UDP-Gal:betaGlcNAc beta 1,3-galactosyltransferase, polypeptide 4	-	0	0	0.391007	4	7	2.70211	2	3	0.993809	1	1	0.853509	6.91063	2.54167	2.18285
C7	507339	complement component 7	-	0	0	0.391007	6	7	2.70211	3	6	1.69544	1	1	0.853509	6.91063	4.33609	2.18285
CRISPLD1	536186	cysteine-rich secretory protein LCCL domain containing 1	-	0	0	0.391007	7	7	2.70211	4	6	1.69544	0	0	0.474154	6.91063	4.33609	1.21265
CSE1L	518622	CSE1 chromosome segregation 1-like (yeast)	Exportin-2|XPO2	0	0	0.391007	6	7	2.70211	8	11	2.86504	1	1	0.853509	6.91063	7.32735	2.18285
DDOST	510682	dolichyl-diphosphooligosaccharide--protein glycosyltransferase subunit (non-catalytic)	-	0	0	0.391007	7	7	2.70211	0	0	0.292276	0	0	0.474154	6.91063	0.747497	1.21265
DDR1	534092	discoidin domain receptor tyrosine kinase 1	-	0	0	0.391007	7	7	2.70211	0	0	0.292276	0	0	0.474154	6.91063	0.747497	1.21265
ENTPD2	100126045	ectonucleoside triphosphate diphosphohydrolase 2	-	0	0	0.391007	4	7	2.70211	1	2	0.759954	7	11	4.64865	6.91063	1.94358	11.8889
EPS8	538419	epidermal growth factor receptor pathway substrate 8	-	0	0	0.391007	7	7	2.70211	10	12	3.099	20	21	8.44667	6.91063	7.92569	21.6024
ERLEC1	781454	endoplasmic reticulum lectin 1	-	0	0	0.391007	6	7	2.70211	1	1	0.52611	1	1	0.853509	6.91063	1.34553	2.18285
FLYWCH1	531821	FLYWCH-type zinc finger 1	-	0	0	0.391007	3	7	2.70211	0	0	0.292276	1	1	0.853509	6.91063	0.747497	2.18285
HIST1H1E	617854	histone cluster 1, H1e	-	0	0	0.391007	3	7	2.70211	3	11	2.86504	0	0	0.474154	6.91063	7.32735	1.21265
IDO1	506281	indoleamine 2,3-dioxygenase 1	INDO	0	0	0.391007	5	7	2.70211	3	5	1.46155	0	0	0.474154	6.91063	3.73792	1.21265
LOC104973573	104973573	proline-rich protein 2-like	-	0	0	0.391007	4	7	2.70211	2	2	0.759954	0	0	0.474154	6.91063	1.94358	1.21265
LOC509911	509911	monocarboxylate transporter 1	-	0	0	0.391007	3	7	2.70211	1	2	0.759954	0	0	0.474154	6.91063	1.94358	1.21265
LOC517756	517756	60S ribosomal protein L11-like	-	0	0	0.391007	4	7	2.70211	2	4	1.22768	0	0	0.474154	6.91063	3.13978	1.21265
LOC787122	787122	ADP/ATP translocase 1	-	0	0	0.391007	3	7	2.70211	1	2	0.759954	0	0	0.474154	6.91063	1.94358	1.21265
MIA	280857	melanoma inhibitory activity	-	0	0	0.391007	3	7	2.70211	3	4	1.22768	1	1	0.853509	6.91063	3.13978	2.18285
MYO1D	522967	myosin ID	-	0	0	0.391007	6	7	2.70211	9	9	2.39717	0	0	0.474154	6.91063	6.13076	1.21265
NAALAD2	536439	N-acetylated alpha-linked acidic dipeptidase 2	-	0	0	0.391007	3	7	2.70211	3	5	1.46155	2	2	1.23289	6.91063	3.73792	3.15313
PIGT	504724	phosphatidylinositol glycan anchor biosynthesis, class T	-	0	0	0.391007	6	7	2.70211	4	4	1.22768	1	1	0.853509	6.91063	3.13978	2.18285
PTPRF	512072	protein tyrosine phosphatase, receptor type, F	-	0	0	0.391007	6	7	2.70211	3	3	0.993809	6	6	2.75072	6.91063	2.54167	7.03496
PYGB	505560	phosphorylase, glycogen; brain	-	0	0	0.391007	6	7	2.70211	14	15	3.80093	1	1	0.853509	6.91063	9.72087	2.18285
RPL11	512745	ribosomal protein L11	-	0	0	0.391007	4	7	2.70211	2	4	1.22768	0	0	0.474154	6.91063	3.13978	1.21265
SERPINC1	540261	serpin peptidase inhibitor, clade C (antithrombin), member 1	AT3	0	0	0.391007	3	7	2.70211	6	15	3.80093	5	8	3.5098	6.91063	9.72087	8.97632
SHC1	507196	SHC (Src homology 2 domain containing) transforming protein 1	p66shc	0	0	0.391007	5	7	2.70211	8	12	3.099	4	5	2.37122	6.91063	7.92569	6.06439
SLC25A6	282480	solute carrier family 25 (mitochondrial carrier; adenine nucleotide translocator), member 6	ANT3	0	0	0.391007	3	7	2.70211	1	2	0.759954	1	1	0.853509	6.91063	1.94358	2.18285
LTF	280846	lactotransferrin	Lf	29	70	22.3363	75	460	153.347	56	358	84.7093	50	205	78.8485	6.86539	3.79245	3.53006
CCT3	504735	chaperonin containing TCP1, subunit 3 (gamma)	-	1	1	0.703834	13	13	4.66819	15	19	4.73698	0	0	0.474154	6.63251	6.73025	0.673673
ADAM10	282132	ADAM metallopeptidase domain 10	ADAM 10	3	3	1.32955	15	25	8.60268	17	38	9.18564	19	39	15.2904	6.47038	6.90884	11.5004
SERPINA1	280699	serpin peptidase inhibitor, clade A (alpha-1 antiproteinase, antitrypsin), member 1	PI	3	4	1.64243	5	31	10.5711	5	16	4.03492	4	15	6.16751	6.43623	2.45667	3.7551
PYGL	505472	phosphorylase, glycogen, liver	-	6	6	2.26827	29	42	14.1818	25	38	9.18564	13	18	7.30696	6.25228	4.04963	3.22139
FAT2	523046	FAT atypical cadherin 2	-	2	2	1.01668	13	18	6.30718	4	4	1.22768	1	1	0.853509	6.2037	1.20753	0.839505
CCDC68	504721	coiled-coil domain containing 68	-	1	1	0.703834	2	12	4.34046	2	9	2.39717	1	3	1.61231	6.16687	3.40587	2.29075
ACO2	280976	aconitase 2, mitochondrial	-	0	0	0.391007	3	6	2.3745	0	0	0.292276	0	0	0.474154	6.07278	0.747497	1.21265
ARSA	505514	arylsulfatase A	-	0	0	0.391007	2	6	2.3745	2	10	2.6311	2	3	1.61231	6.07278	6.72904	4.12347
BCL9L	539340	B-cell CLL/lymphoma 9-like	-	0	0	0.391007	4	6	2.3745	0	0	0.292276	1	1	0.853509	6.07278	0.747497	2.18285
BZRAP1	518675	benzodiazepine receptor (peripheral) associated protein 1	-	0	0	0.391007	6	6	2.3745	0	0	0.292276	0	0	0.474154	6.07278	0.747497	1.21265
CCDC170	787062	coiled-coil domain containing 170	C9H6orf97	0	0	0.391007	2	6	2.3745	3	4	1.22768	0	0	0.474154	6.07278	3.13978	1.21265
CFH	280816	complement factor H	HF1	0	0	0.391007	3	6	2.3745	0	0	0.292276	0	0	0.474154	6.07278	0.747497	1.21265
CHRDL2	533631	chordin-like 2	-	0	0	0.391007	6	6	2.3745	0	0	0.292276	0	0	0.474154	6.07278	0.747497	1.21265
COL11A2	515435	collagen, type XI, alpha 2	-	0	0	0.391007	6	6	2.3745	1	1	0.52611	0	0	0.474154	6.07278	1.34553	1.21265
COLGALT1	513167	collagen beta(1-O)galactosyltransferase 1	GLT25D1	0	0	0.391007	4	6	2.3745	3	3	0.993809	0	0	0.474154	6.07278	2.54167	1.21265
CRTAP	540924	cartilage associated protein	-	0	0	0.391007	6	6	2.3745	2	2	0.759954	0	0	0.474154	6.07278	1.94358	1.21265
DPM3	509745	dolichyl-phosphate mannosyltransferase polypeptide 3	-	0	0	0.391007	3	6	2.3745	2	3	0.993809	0	0	0.474154	6.07278	2.54167	1.21265
GATA6	654400	GATA binding protein 6	-	0	0	0.391007	6	6	2.3745	3	3	0.993809	0	0	0.474154	6.07278	2.54167	1.21265
HIST1H1C	513971	histone cluster 1, H1c	-	0	0	0.391007	3	6	2.3745	4	12	3.099	0	0	0.474154	6.07278	7.92569	1.21265
IGSF10	537487	immunoglobulin superfamily, member 10	-	0	0	0.391007	6	6	2.3745	4	4	1.22768	0	0	0.474154	6.07278	3.13978	1.21265
INPP1	281869	inositol polyphosphate-1-phosphatase	-	0	0	0.391007	1	6	2.3745	1	7	1.92934	1	1	0.853509	6.07278	4.93429	2.18285
LAMB1	520030	laminin, beta 1	-	0	0	0.391007	4	6	2.3745	0	0	0.292276	0	0	0.474154	6.07278	0.747497	1.21265
LGALS2	511098	lectin, galactoside-binding, soluble, 2	LGALS3	0	0	0.391007	3	6	2.3745	3	5	1.46155	0	0	0.474154	6.07278	3.73792	1.21265
LOC100294980	100294980	histone H2B 1/2/3/4/6	-	0	0	0.391007	3	6	2.3745	3	13	3.33296	2	3	1.61231	6.07278	8.52405	4.12347
LOC104968478	104968478	serum amyloid A protein-like	-	0	0	0.391007	3	6	2.3745	5	12	3.099	4	8	3.5098	6.07278	7.92569	8.97632
LOC104968595	104968595	unconventional myosin-Id	-	0	0	0.391007	5	6	2.3745	9	9	2.39717	0	0	0.474154	6.07278	6.13076	1.21265
LOC515570	515570	nodal modulator 1	NOMO1|NOMO2	0	0	0.391007	5	6	2.3745	0	0	0.292276	0	0	0.474154	6.07278	0.747497	1.21265
LOC784932	784932	serpin A3-7-like	-	0	0	0.391007	4	6	2.3745	1	1	0.52611	0	0	0.474154	6.07278	1.34553	1.21265
MGP	282660	matrix Gla protein	-	0	0	0.391007	2	6	2.3745	2	4	1.22768	0	0	0.474154	6.07278	3.13978	1.21265
OS9	504832	osteosarcoma amplified 9, endoplasmic reticulum lectin	-	0	0	0.391007	3	6	2.3745	5	6	1.69544	2	2	1.23289	6.07278	4.33609	3.15313
PABPC4	534576	poly(A) binding protein, cytoplasmic 4 (inducible form)	-	0	0	0.391007	4	6	2.3745	4	7	1.92934	0	0	0.474154	6.07278	4.93429	1.21265
PRELP	282000	proline/arginine-rich end leucine-rich repeat protein	-	0	0	0.391007	2	6	2.3745	1	1	0.52611	0	0	0.474154	6.07278	1.34553	1.21265
PYGM	327664	phosphorylase, glycogen, muscle	-	0	0	0.391007	5	6	2.3745	6	6	1.69544	1	1	0.853509	6.07278	4.33609	2.18285
SERINC5	504658	serine incorporator 5	-	0	0	0.391007	2	6	2.3745	4	6	1.69544	4	8	3.5098	6.07278	4.33609	8.97632
SHANK2	618649	SH3 and multiple ankyrin repeat domains 2	-	0	0	0.391007	5	6	2.3745	10	15	3.80093	0	0	0.474154	6.07278	9.72087	1.21265
SLC25A4	282478	solute carrier family 25 (mitochondrial carrier; adenine nucleotide translocator), member 4	ANT1	0	0	0.391007	2	6	2.3745	1	2	0.759954	0	0	0.474154	6.07278	1.94358	1.21265
SNRPN	780877	small nuclear ribonucleoprotein polypeptide N	-	0	0	0.391007	4	6	2.3745	0	0	0.292276	1	1	0.853509	6.07278	0.747497	2.18285
STAT1	510814	signal transducer and activator of transcription 1, 91kDa	-	0	0	0.391007	6	6	2.3745	8	9	2.39717	0	0	0.474154	6.07278	6.13076	1.21265
STAT5B	282376	signal transducer and activator of transcription 5B	-	0	0	0.391007	6	6	2.3745	8	17	4.26893	0	0	0.474154	6.07278	10.9178	1.21265
TRIP12	514387	thyroid hormone receptor interactor 12	TRIP-12	0	0	0.391007	6	6	2.3745	2	2	0.759954	0	0	0.474154	6.07278	1.94358	1.21265
TTR	280948	transthyretin	-	0	0	0.391007	4	6	2.3745	3	4	1.22768	2	2	1.23289	6.07278	3.13978	3.15313
UBR2	527153	ubiquitin protein ligase E3 component n-recognin 2	-	0	0	0.391007	3	6	2.3745	1	1	0.52611	1	1	0.853509	6.07278	1.34553	2.18285
UXS1	534788	UDP-glucuronate decarboxylase 1	-	0	0	0.391007	5	6	2.3745	1	1	0.52611	0	0	0.474154	6.07278	1.34553	1.21265
YBX1	287023	Y box binding protein 1	NSEP1|YB1	0	0	0.391007	2	6	2.3745	4	7	1.92934	1	1	0.853509	6.07278	4.93429	2.18285
BAIAP2	507837	BAI1-associated protein 2	-	3	3	1.32955	15	23	7.94672	18	36	8.71717	22	28	11.107	5.97701	6.55649	8.35396
SH3BP4	520462	SH3-domain binding protein 4	-	8	9	3.20716	28	57	19.1098	25	62	14.8107	13	19	7.68683	5.95848	4.618	2.39677
LOC789207	789207	excitatory amino acid transporter 2-like	-	1	2	1.01668	3	17	5.97934	1	10	2.6311	3	9	3.88939	5.88124	2.58793	3.82557
LOC525947	525947	serotransferrin-like	-	2	3	1.32955	6	22	7.61877	2	13	3.33296	2	8	3.5098	5.73034	2.50684	2.63985
CAPN6	539360	calpain 6	-	1	1	0.703834	9	11	4.01274	20	26	6.3755	9	14	5.78775	5.70126	9.05824	8.22317
MAN1B1	100336900	mannosidase, alpha, class 1B, member 1	-	1	1	0.703834	6	11	4.01274	1	1	0.52611	0	0	0.474154	5.70126	0.747491	0.673673
PRADC1	511492	protease-associated domain containing 1	C11H2orf7	1	1	0.703834	4	11	4.01274	5	9	2.39717	4	8	3.5098	5.70126	3.40587	4.98669
LOC524236	524236	histone H2A type 1	-	2	4	1.64243	6	27	9.25873	5	21	5.20507	5	19	7.68683	5.6372	3.16912	4.68015
COBLL1	532067	cordon-bleu WH2 repeat protein-like 1	-	2	2	1.01668	9	16	5.65152	26	58	13.8727	5	7	3.13025	5.55879	13.6451	3.07889
PROM1	618054	prominin 1	-	13	25	8.21757	37	130	43.1619	32	111	26.3147	37	173	66.5337	5.25239	3.20225	8.09651
LOC617696	617696	complement component 4A (Rodgers blood group)-like	-	2	3	1.32955	8	20	6.96293	14	42	10.1227	16	52	20.2389	5.23707	7.61364	15.2224
ACSL4	536628	acyl-CoA synthetase long-chain family member 4	FACL4	1	2	1.01668	8	15	5.32372	5	10	2.6311	1	4	1.99175	5.23637	2.58793	1.95907
F2	280685	coagulation factor II (thrombin)	-	1	1	0.703834	7	10	3.68505	5	11	2.86504	2	9	3.88939	5.23568	4.07062	5.526
STAT5A	282375	signal transducer and activator of transcription 5A	STAT5A/MGF|STATA5	1	1	0.703834	7	10	3.68505	11	28	6.84375	0	0	0.474154	5.23568	9.72352	0.673673
APOBR	504800	apolipoprotein B receptor	APOB48R	0	0	0.391007	5	5	2.04692	3	3	0.993809	0	0	0.474154	5.23499	2.54167	1.21265
ARCN1	533078	archain 1	-	0	0	0.391007	3	5	2.04692	4	7	1.92934	0	0	0.474154	5.23499	4.93429	1.21265
ATP1A3	282598	ATPase, Na+/K+ transporting, alpha 3 polypeptide	-	0	0	0.391007	4	5	2.04692	2	3	0.993809	0	0	0.474154	5.23499	2.54167	1.21265
C1S	767827	complement component 1, s subcomponent	-	0	0	0.391007	3	5	2.04692	3	4	1.22768	2	2	1.23289	5.23499	3.13978	3.15313
CDH1	282637	cadherin 1, type 1, E-cadherin (epithelial)	-	0	0	0.391007	4	5	2.04692	4	5	1.46155	1	1	0.853509	5.23499	3.73792	2.18285
CHPF2	100616099	chondroitin polymerizing factor 2	-	0	0	0.391007	5	5	2.04692	2	4	1.22768	0	0	0.474154	5.23499	3.13978	1.21265
CHST14	511245	carbohydrate (N-acetylgalactosamine 4-0) sulfotransferase 14	-	0	0	0.391007	5	5	2.04692	0	0	0.292276	0	0	0.474154	5.23499	0.747497	1.21265
COL3A1	510833	collagen, type III, alpha 1	-	0	0	0.391007	5	5	2.04692	4	4	1.22768	1	1	0.853509	5.23499	3.13978	2.18285
CUBN	523202	cubilin (intrinsic factor-cobalamin receptor)	-	0	0	0.391007	3	5	2.04692	0	0	0.292276	1	1	0.853509	5.23499	0.747497	2.18285
DUSP7	785016	dual specificity phosphatase 7	-	0	0	0.391007	5	5	2.04692	2	2	0.759954	0	0	0.474154	5.23499	1.94358	1.21265
FBF1	513998	Fas (TNFRSF6) binding factor 1	-	0	0	0.391007	5	5	2.04692	2	2	0.759954	0	0	0.474154	5.23499	1.94358	1.21265
HBE1	539994	hemoglobin, epsilon 1	-	0	0	0.391007	5	5	2.04692	1	1	0.52611	0	0	0.474154	5.23499	1.34553	1.21265
HIST1H1D	509275	histone cluster 1, H1d	-	0	0	0.391007	2	5	2.04692	3	11	2.86504	0	0	0.474154	5.23499	7.32735	1.21265
IGSF8	519266	immunoglobulin superfamily, member 8	-	0	0	0.391007	4	5	2.04692	4	10	2.6311	4	9	3.88939	5.23499	6.72904	9.94711
IPO9	515804	importin 9	-	0	0	0.391007	4	5	2.04692	4	5	1.46155	0	0	0.474154	5.23499	3.73792	1.21265
ITPR3	281879	inositol 1,4,5-trisphosphate receptor, type 3	-	0	0	0.391007	4	5	2.04692	0	0	0.292276	3	3	1.61231	5.23499	0.747497	4.12347
LAMA1	506387	laminin, alpha 1	-	0	0	0.391007	5	5	2.04692	0	0	0.292276	3	3	1.61231	5.23499	0.747497	4.12347
LOC100141098	100141098	chromosome 11 open reading frame, human C2orf16	C11H2orf16	0	0	0.391007	5	5	2.04692	1	1	0.52611	0	0	0.474154	5.23499	1.34553	1.21265
LOC100300167	100300167	histone H2B type 1-L	-	0	0	0.391007	2	5	2.04692	2	11	2.86504	2	3	1.61231	5.23499	7.32735	4.12347
LOC100850173	100850173	hemoglobin subunit epsilon-1	-	0	0	0.391007	5	5	2.04692	1	1	0.52611	0	0	0.474154	5.23499	1.34553	1.21265
LOC101905630	101905630	complement factor H-like	-	0	0	0.391007	2	5	2.04692	0	0	0.292276	0	0	0.474154	5.23499	0.747497	1.21265
LOC519069	519069	histone H2B type 1	-	0	0	0.391007	2	5	2.04692	2	11	2.86504	2	3	1.61231	5.23499	7.32735	4.12347
LOC526915	526915	histone H2B type 1-H	-	0	0	0.391007	2	5	2.04692	2	11	2.86504	2	3	1.61231	5.23499	7.32735	4.12347
LOC781410	781410	histone H2B type 1	-	0	0	0.391007	2	5	2.04692	2	11	2.86504	2	3	1.61231	5.23499	7.32735	4.12347
LOC783195	783195	ribonuclease 4	-	0	0	0.391007	3	5	2.04692	2	2	0.759954	0	0	0.474154	5.23499	1.94358	1.21265
LOC784777	784777	60S ribosomal protein L11-like	-	0	0	0.391007	5	5	2.04692	1	1	0.52611	0	0	0.474154	5.23499	1.34553	1.21265
MYCBP2	534496	MYC binding protein 2, E3 ubiquitin protein ligase	-	0	0	0.391007	3	5	2.04692	1	2	0.759954	1	1	0.853509	5.23499	1.94358	2.18285
PCDH12	540115	protocadherin 12	-	0	0	0.391007	3	5	2.04692	0	0	0.292276	0	0	0.474154	5.23499	0.747497	1.21265
PDIA4	415110	protein disulfide isomerase family A, member 4	-	0	0	0.391007	4	5	2.04692	0	0	0.292276	3	3	1.61231	5.23499	0.747497	4.12347
POFUT2	404083	protein O-fucosyltransferase 2	FUT13	0	0	0.391007	3	5	2.04692	4	8	2.16325	1	1	0.853509	5.23499	5.53251	2.18285
POLR2A	282312	polymerase (RNA) II (DNA directed) polypeptide A, 220kDa	-	0	0	0.391007	4	5	2.04692	5	5	1.46155	0	0	0.474154	5.23499	3.73792	1.21265
PRMT3	523174	protein arginine methyltransferase 3	-	0	0	0.391007	4	5	2.04692	1	1	0.52611	0	0	0.474154	5.23499	1.34553	1.21265
RGAG1	101908132	retrotransposon gag domain containing 1	-	0	0	0.391007	5	5	2.04692	3	3	0.993809	4	4	1.99175	5.23499	2.54167	5.0939
RPS27	615638	ribosomal protein S27	-	0	0	0.391007	3	5	2.04692	3	5	1.46155	0	0	0.474154	5.23499	3.73792	1.21265
SERPINA5	338050	serpin peptidase inhibitor, clade A (alpha-1 antiproteinase, antitrypsin), member 5	-	0	0	0.391007	4	5	2.04692	1	2	0.759954	0	0	0.474154	5.23499	1.94358	1.21265
SLC25A31	541168	solute carrier family 25 (mitochondrial carrier; adenine nucleotide translocator), member 31	-	0	0	0.391007	1	5	2.04692	1	2	0.759954	0	0	0.474154	5.23499	1.94358	1.21265
ST6GAL1	282073	ST6 beta-galactosamide alpha-2,6-sialyltranferase 1	SIAT1	0	0	0.391007	3	5	2.04692	1	1	0.52611	0	0	0.474154	5.23499	1.34553	1.21265
SWAP70	533720	SWAP switching B-cell complex 70kDa subunit	HSPC321	0	0	0.391007	4	5	2.04692	7	9	2.39717	0	0	0.474154	5.23499	6.13076	1.21265
SYNJ1	282087	synaptojanin 1	-	0	0	0.391007	2	5	2.04692	3	4	1.22768	1	1	0.853509	5.23499	3.13978	2.18285
TPR	507869	translocated promoter region, nuclear basket protein	-	0	0	0.391007	5	5	2.04692	1	1	0.52611	0	0	0.474154	5.23499	1.34553	1.21265
UBR4	514561	ubiquitin protein ligase E3 component n-recognin 4	-	0	0	0.391007	5	5	2.04692	3	3	0.993809	0	0	0.474154	5.23499	2.54167	1.21265
BOLA-NC1	510417	non-classical MHC class I antigen	BoLA	8	17	5.71174	21	86	28.6509	16	88	20.9116	21	69	26.7174	5.01615	3.66116	4.67763
C4A	280678	complement component 4A	C4	2	3	1.32955	7	19	6.63505	15	43	10.357	12	51	19.858	4.99045	7.78986	14.9359
LOC100852118	100852118	complement C4	-	2	3	1.32955	7	19	6.63505	15	43	10.357	12	51	19.858	4.99045	7.78986	14.9359
SAA3	281474	serum amyloid A 3	-	2	7	2.58121	11	38	12.8685	11	31	7.5462	10	23	9.20662	4.98547	2.92351	3.56678
LOC104968484	104968484	Ig heavy chain V region PJ14-like	-	7	21	6.9645	18	104	34.5822	17	91	21.616	16	96	37.024	4.9655	3.10374	5.3161
HSPA5	415113	heat shock 70kDa protein 5 (glucose-regulated protein, 78kDa)	grp78	10	22	7.27774	24	108	35.9012	20	64	15.2797	6	13	5.40802	4.93302	2.09951	0.743091
LOC104974214	104974214	apolipoprotein A-I-like	-	4	5	1.95534	9	28	9.58678	8	22	5.43914	5	13	5.40802	4.90287	2.78168	2.76577
BoLA	533050	major histocompatibility complex, class I, A	HD15	4	6	2.26827	8	32	10.8992	12	52	12.4661	11	21	8.44667	4.80509	5.49589	3.72384
BOLA-A	782684	major histocompatibility complex, class I, A	-	4	6	2.26827	8	32	10.8992	10	49	11.763	9	19	7.68683	4.80509	5.18589	3.38886
CTSS	327711	cathepsin S	-	1	1	0.703834	7	9	3.35738	5	11	2.86504	1	2	1.23289	4.77013	4.07062	1.75168
RBP2	616639	retinol binding protein 2, cellular	-	1	1	0.703834	2	9	3.35738	1	3	0.993809	0	0	0.474154	4.77013	1.41199	0.673673
RBP7	614690	retinol binding protein 7, cellular	-	1	1	0.703834	2	9	3.35738	1	3	0.993809	0	0	0.474154	4.77013	1.41199	0.673673
GC	530076	group-specific component (vitamin D binding protein)	-	2	3	1.32955	9	18	6.30718	8	12	3.099	6	9	3.88939	4.74386	2.33087	2.92535
NCKAP1	101907541	NCK-associated protein 1	-	2	3	1.32955	15	18	6.30718	16	21	5.20507	7	7	3.13025	4.74386	3.91492	2.35437
PRDX4	281999	peroxiredoxin 4	-	1	4	1.64243	9	22	7.61877	10	24	5.9073	4	7	3.13025	4.6387	3.59667	1.90586
SLC16A1	505775	solute carrier family 16 (monocarboxylate transporter), member 1	MCT1	8	13	4.45929	13	60	20.096	10	43	10.357	8	21	8.44667	4.50654	2.32257	1.89417
CLU	280750	clusterin	gpIII	7	45	14.4876	23	196	65.0073	38	217	51.2917	25	177	68.0714	4.48708	3.54037	4.69858
SLC1A2	541119	solute carrier family 1 (glial high affinity glutamate transporter), member 2	-	3	4	1.64243	7	21	7.29084	1	10	2.6311	6	16	6.5473	4.43904	1.60195	3.98634
LOC100300806	100300806	Ig heavy chain Mem5-like	-	9	43	13.8603	25	185	61.3598	23	157	37.1385	23	157	60.3875	4.42702	2.67949	4.35687
ABHD12	768242	abhydrolase domain containing 12	-	0	0	0.391007	4	4	1.71935	3	4	1.22768	1	1	0.853509	4.39724	3.13978	2.18285
ADPGK	518158	ADP-dependent glucokinase	ADP-GK	0	0	0.391007	3	4	1.71935	2	2	0.759954	1	1	0.853509	4.39724	1.94358	2.18285
ANKRD17	508405	ankyrin repeat domain 17	-	0	0	0.391007	4	4	1.71935	0	0	0.292276	4	4	1.99175	4.39724	0.747497	5.0939
ANKS1A	532631	ankyrin repeat and sterile alpha motif domain containing 1A	-	0	0	0.391007	4	4	1.71935	0	0	0.292276	0	0	0.474154	4.39724	0.747497	1.21265
ATM	526824	ATM serine/threonine kinase	-	0	0	0.391007	3	4	1.71935	2	3	0.993809	0	0	0.474154	4.39724	2.54167	1.21265
C1QA	534961	complement component 1, q subcomponent, A chain	-	0	0	0.391007	4	4	1.71935	0	0	0.292276	3	3	1.61231	4.39724	0.747497	4.12347
C20H5orf42	533903	chromosome 20 open reading frame, human C5orf42	-	0	0	0.391007	4	4	1.71935	2	2	0.759954	1	1	0.853509	4.39724	1.94358	2.18285
COL5A1	537387	collagen, type V, alpha 1	-	0	0	0.391007	2	4	1.71935	0	0	0.292276	0	0	0.474154	4.39724	0.747497	1.21265
COL6A3	530657	collagen, type VI, alpha 3	-	0	0	0.391007	4	4	1.71935	7	7	1.92934	3	3	1.61231	4.39724	4.93429	4.12347
COPA	100126041	coatomer protein complex, subunit alpha	-	0	0	0.391007	4	4	1.71935	6	7	1.92934	0	0	0.474154	4.39724	4.93429	1.21265
COPS8	540493	COP9 signalosome subunit 8	-	0	0	0.391007	2	4	1.71935	1	1	0.52611	0	0	0.474154	4.39724	1.34553	1.21265
CORO1A	282196	coronin, actin binding protein, 1A	-	0	0	0.391007	2	4	1.71935	3	5	1.46155	0	0	0.474154	4.39724	3.73792	1.21265
CPB2	508222	carboxypeptidase B2 (plasma)	CPU|TAFI|pCPB	0	0	0.391007	2	4	1.71935	0	0	0.292276	0	0	0.474154	4.39724	0.747497	1.21265
CPT1B	509459	carnitine palmitoyltransferase 1B (muscle)	-	0	0	0.391007	2	4	1.71935	2	2	0.759954	1	1	0.853509	4.39724	1.94358	2.18285
CTBP1	513131	C-terminal binding protein 1	-	0	0	0.391007	3	4	1.71935	1	1	0.52611	1	1	0.853509	4.39724	1.34553	2.18285
CTPS1	506131	CTP synthase 1	CTPS	0	0	0.391007	3	4	1.71935	7	9	2.39717	0	0	0.474154	4.39724	6.13076	1.21265
CTSA	518169	cathepsin A	PPCA	0	0	0.391007	4	4	1.71935	2	2	0.759954	1	1	0.853509	4.39724	1.94358	2.18285
DEFB3	101906662	defensin beta 3	BNBD-3|BNBD-6|BNDB-3|BNDB-6|BNDB3|DEFB103A|DEFB2|DEFB6|bnbd3	0	0	0.391007	2	4	1.71935	2	4	1.22768	0	0	0.474154	4.39724	3.13978	1.21265
DENND3	508078	DENN/MADD domain containing 3	-	0	0	0.391007	3	4	1.71935	0	0	0.292276	0	0	0.474154	4.39724	0.747497	1.21265
DHRS7B	522283	dehydrogenase/reductase (SDR family) member 7B	-	0	0	0.391007	2	4	1.71935	0	0	0.292276	0	0	0.474154	4.39724	0.747497	1.21265
DIP2B	512064	DIP2 disco-interacting protein 2 homolog B (Drosophila)	-	0	0	0.391007	4	4	1.71935	1	1	0.52611	2	2	1.23289	4.39724	1.34553	3.15313
DMRTC2	539134	DMRT-like family C2	Dmrt7	0	0	0.391007	3	4	1.71935	0	0	0.292276	0	0	0.474154	4.39724	0.747497	1.21265
DNAJB11	506316	DnaJ (Hsp40) homolog, subfamily B, member 11	-	0	0	0.391007	3	4	1.71935	1	1	0.52611	1	1	0.853509	4.39724	1.34553	2.18285
EDEM2	513253	ER degradation enhancer, mannosidase alpha-like 2	-	0	0	0.391007	3	4	1.71935	2	3	0.993809	0	0	0.474154	4.39724	2.54167	1.21265
EFCAB3	524320	EF-hand calcium binding domain 3	-	0	0	0.391007	4	4	1.71935	0	0	0.292276	0	0	0.474154	4.39724	0.747497	1.21265
EFHD1	522462	EF-hand domain family, member D1	-	0	0	0.391007	1	4	1.71935	3	8	2.16325	0	0	0.474154	4.39724	5.53251	1.21265
EPHA10	540439	EPH receptor A10	-	0	0	0.391007	2	4	1.71935	0	0	0.292276	1	1	0.853509	4.39724	0.747497	2.18285
FGD3	512950	FYVE, RhoGEF and PH domain containing 3	-	0	0	0.391007	4	4	1.71935	1	1	0.52611	0	0	0.474154	4.39724	1.34553	1.21265
FTH1	281173	ferritin, heavy polypeptide 1	-	0	0	0.391007	3	4	1.71935	3	3	0.993809	2	4	1.99175	4.39724	2.54167	5.0939
GBA	537087	glucosidase, beta, acid	-	0	0	0.391007	3	4	1.71935	2	3	0.993809	2	3	1.61231	4.39724	2.54167	4.12347
GIMAP6	528288	GTPase, IMAP family member 6	-	0	0	0.391007	1	4	1.71935	1	1	0.52611	0	0	0.474154	4.39724	1.34553	1.21265
GPHN	535194	gephyrin	-	0	0	0.391007	4	4	1.71935	8	8	2.16325	0	0	0.474154	4.39724	5.53251	1.21265
GSK3A	536561	glycogen synthase kinase 3 alpha	-	0	0	0.391007	4	4	1.71935	3	3	0.993809	0	0	0.474154	4.39724	2.54167	1.21265
H3F3C	539855	histone H3-like	-	0	0	0.391007	2	4	1.71935	2	4	1.22768	2	5	2.37122	4.39724	3.13978	6.06439
HUWE1	511826	HECT, UBA and WWE domain containing 1, E3 ubiquitin protein ligase	-	0	0	0.391007	4	4	1.71935	5	5	1.46155	2	2	1.23289	4.39724	3.73792	3.15313
IL17REL	100336471	interleukin 17 receptor E-like	-	0	0	0.391007	2	4	1.71935	3	4	1.22768	0	0	0.474154	4.39724	3.13978	1.21265
JMJD8	100139040	jumonji domain containing 8	-	0	0	0.391007	3	4	1.71935	4	4	1.22768	0	0	0.474154	4.39724	3.13978	1.21265
KIAA1598	532603	KIAA1598 ortholog	-	0	0	0.391007	4	4	1.71935	5	6	1.69544	0	0	0.474154	4.39724	4.33609	1.21265
KLHL13	528138	kelch-like family member 13	-	0	0	0.391007	2	4	1.71935	0	0	0.292276	0	0	0.474154	4.39724	0.747497	1.21265
LGALS1	326598	lectin, galactoside-binding, soluble, 1	-	0	0	0.391007	3	4	1.71935	2	3	0.993809	0	0	0.474154	4.39724	2.54167	1.21265
LOC101903478	101903478	40S ribosomal protein S27-like	-	0	0	0.391007	2	4	1.71935	3	4	1.22768	0	0	0.474154	4.39724	3.13978	1.21265
LOC784305	784305	multidrug resistance-associated protein 4-like	-	0	0	0.391007	2	4	1.71935	1	4	1.22768	2	4	1.99175	4.39724	3.13978	5.0939
LOC789650	789650	probable phospholipid-transporting ATPase IH	-	0	0	0.391007	3	4	1.71935	0	0	0.292276	0	0	0.474154	4.39724	0.747497	1.21265
LRP1	533894	low density lipoprotein receptor-related protein 1	-	0	0	0.391007	4	4	1.71935	3	4	1.22768	5	5	2.37122	4.39724	3.13978	6.06439
LRRC47	616209	leucine rich repeat containing 47	-	0	0	0.391007	4	4	1.71935	0	0	0.292276	0	0	0.474154	4.39724	0.747497	1.21265
MAN1A1	530027	mannosidase, alpha, class 1A, member 1	-	0	0	0.391007	4	4	1.71935	1	1	0.52611	5	5	2.37122	4.39724	1.34553	6.06439
MAN1A2	532645	mannosidase, alpha, class 1A, member 2	-	0	0	0.391007	2	4	1.71935	0	0	0.292276	1	1	0.853509	4.39724	0.747497	2.18285
MAN2A1	521539	mannosidase, alpha, class 2A, member 1	-	0	0	0.391007	4	4	1.71935	1	1	0.52611	2	2	1.23289	4.39724	1.34553	3.15313
MARK3	534872	MAP/microtubule affinity-regulating kinase 3	-	0	0	0.391007	4	4	1.71935	1	1	0.52611	0	0	0.474154	4.39724	1.34553	1.21265
MGC137014	616715	protein HP-20 homolog	HP-20	0	0	0.391007	3	4	1.71935	0	0	0.292276	0	0	0.474154	4.39724	0.747497	1.21265
MROH2B	518808	maestro heat-like repeat family member 2B	HEATR7B2|c11.1-like	0	0	0.391007	4	4	1.71935	2	2	0.759954	1	1	0.853509	4.39724	1.94358	2.18285
MYF5	281335	myogenic factor 5	-	0	0	0.391007	4	4	1.71935	1	1	0.52611	0	0	0.474154	4.39724	1.34553	1.21265
MYH3	281338	myosin, heavy chain 3, skeletal muscle, embryonic	-	0	0	0.391007	4	4	1.71935	2	2	0.759954	0	0	0.474154	4.39724	1.94358	1.21265
MYO1F	532964	myosin IF	-	0	0	0.391007	3	4	1.71935	3	3	0.993809	1	1	0.853509	4.39724	2.54167	2.18285
NR2F6	100296331	nuclear receptor subfamily 2, group F, member 6	-	0	0	0.391007	3	4	1.71935	0	0	0.292276	2	2	1.23289	4.39724	0.747497	3.15313
OTOF	617299	otoferlin	-	0	0	0.391007	4	4	1.71935	0	0	0.292276	0	0	0.474154	4.39724	0.747497	1.21265
PABPN1L	617429	poly(A) binding protein, nuclear 1-like (cytoplasmic)	-	0	0	0.391007	3	4	1.71935	0	0	0.292276	1	1	0.853509	4.39724	0.747497	2.18285
PHACTR4	514644	phosphatase and actin regulator 4	-	0	0	0.391007	4	4	1.71935	2	2	0.759954	0	0	0.474154	4.39724	1.94358	1.21265
PLBD2	514347	phospholipase B domain containing 2	P76	0	0	0.391007	2	4	1.71935	3	3	0.993809	1	1	0.853509	4.39724	2.54167	2.18285
PLD3	613932	phospholipase D family, member 3	-	0	0	0.391007	3	4	1.71935	2	2	0.759954	0	0	0.474154	4.39724	1.94358	1.21265
PRPF8	507371	pre-mRNA processing factor 8	-	0	0	0.391007	3	4	1.71935	2	2	0.759954	0	0	0.474154	4.39724	1.94358	1.21265
PSMB9	510593	proteasome (prosome, macropain) subunit, beta type, 9	LMP2	0	0	0.391007	4	4	1.71935	5	8	2.16325	4	4	1.99175	4.39724	5.53251	5.0939
PTPRC	407152	protein tyrosine phosphatase, receptor type, C	cd45	0	0	0.391007	4	4	1.71935	3	3	0.993809	3	3	1.61231	4.39724	2.54167	4.12347
PUM1	535450	pumilio RNA-binding family member 1	-	0	0	0.391007	4	4	1.71935	0	0	0.292276	0	0	0.474154	4.39724	0.747497	1.21265
RASSF4	510549	Ras association (RalGDS/AF-6) domain family member 4	-	0	0	0.391007	3	4	1.71935	4	6	1.69544	1	1	0.853509	4.39724	4.33609	2.18285
RGS11	521040	regulator of G-protein signaling 11	-	0	0	0.391007	3	4	1.71935	4	5	1.46155	1	2	1.23289	4.39724	3.73792	3.15313
RIN3	539951	Ras and Rab interactor 3	-	0	0	0.391007	2	4	1.71935	0	0	0.292276	1	1	0.853509	4.39724	0.747497	2.18285
RNASE13	539741	ribonuclease, RNase A family, 13 (non-active)	RAL1	0	0	0.391007	2	4	1.71935	1	2	0.759954	0	0	0.474154	4.39724	1.94358	1.21265
RPL30	513031	ribosomal protein L30	-	0	0	0.391007	3	4	1.71935	3	3	0.993809	0	0	0.474154	4.39724	2.54167	1.21265
SEPT11	535746	septin 11	-	0	0	0.391007	3	4	1.71935	3	6	1.69544	1	1	0.853509	4.39724	4.33609	2.18285
SHROOM2	523644	shroom family member 2	-	0	0	0.391007	4	4	1.71935	0	0	0.292276	0	0	0.474154	4.39724	0.747497	1.21265
STEAP4	538861	STEAP family member 4	-	0	0	0.391007	3	4	1.71935	5	7	1.92934	6	7	3.13025	4.39724	4.93429	8.00561
TMSB10	282385	thymosin beta 10	-	0	0	0.391007	1	4	1.71935	1	3	0.993809	1	1	0.853509	4.39724	2.54167	2.18285
TTC7A	616640	tetratricopeptide repeat domain 7A	-	0	0	0.391007	2	4	1.71935	1	1	0.52611	0	0	0.474154	4.39724	1.34553	1.21265
GSN	535077	gelsolin	-	4	6	2.26827	14	29	9.91486	18	43	10.357	5	8	3.5098	4.37112	4.56604	1.54735
SERPING1	281035	serpin peptidase inhibitor, clade G (C1 inhibitor), member 1	C1NH	1	7	2.58121	10	33	11.2274	10	23	5.67321	8	40	15.6709	4.34966	2.19789	6.07113
APOA1	281631	apolipoprotein A-I	-	8	10	3.52016	18	45	15.167	16	40	9.65415	13	29	11.4872	4.30862	2.74253	3.26325
AIFM2	534217	apoptosis-inducing factor, mitochondrion-associated, 2	AMID	1	1	0.703834	7	8	3.02973	11	13	3.33296	6	6	2.75072	4.30461	4.73544	3.90819
EPS8L2	614857	EPS8-like 2	-	1	1	0.703834	3	8	3.02973	12	23	5.67321	1	2	1.23289	4.30461	8.06044	1.75168
SAA2	506412	serum amyloid A2	SAA|SAA1	1	1	0.703834	4	8	3.02973	6	13	3.33296	3	6	2.75072	4.30461	4.73544	3.90819
TCF20	523151	transcription factor 20 (AR1)	-	1	1	0.703834	8	8	3.02973	0	0	0.292276	3	3	1.61231	4.30461	0.415263	2.29075
CLIC1	515646	chloride intracellular channel 1	-	1	2	1.01668	4	12	4.34046	9	25	6.14139	5	7	3.13025	4.26924	6.04063	3.07889
H3F3A	326601	H3 histone, family 3A	-	1	2	1.01668	4	12	4.34046	3	10	2.6311	3	9	3.88939	4.26924	2.58793	3.82557
H3F3B	617051	H3 histone, family 3B (H3.3B)	H3.3B	1	2	1.01668	4	12	4.34046	3	10	2.6311	3	9	3.88939	4.26924	2.58793	3.82557
H3F3C	512741	H3 histone, family 3C	-	1	2	1.01668	4	12	4.34046	3	10	2.6311	3	9	3.88939	4.26924	2.58793	3.82557
HIST1H3C	616800	histone cluster 1, H3c	-	1	2	1.01668	4	12	4.34046	4	12	3.099	3	9	3.88939	4.26924	3.04815	3.82557
HIST1H3D	525511	histone cluster 1, H3d	-	1	2	1.01668	4	12	4.34046	4	12	3.099	3	9	3.88939	4.26924	3.04815	3.82557
HIST1H3E	523214	histone cluster 1, H3e	-	1	2	1.01668	4	12	4.34046	4	12	3.099	3	9	3.88939	4.26924	3.04815	3.82557
HIST1H3G	788250	histone cluster 1, H3g	-	1	2	1.01668	4	12	4.34046	4	12	3.099	3	9	3.88939	4.26924	3.04815	3.82557
HIST1H3J	540148	histone cluster 1, H3j	-	1	2	1.01668	4	12	4.34046	4	12	3.099	3	9	3.88939	4.26924	3.04815	3.82557
HIST2H3A	619141	histone cluster 2, H3a	-	1	2	1.01668	4	12	4.34046	4	11	2.86504	3	9	3.88939	4.26924	2.81804	3.82557
HIST2H3D	531990	histone cluster 2, H3d	-	1	2	1.01668	4	12	4.34046	4	11	2.86504	3	9	3.88939	4.26924	2.81804	3.82557
LOC100297725	100297725	H3 histone, family 3A-like	-	1	2	1.01668	4	12	4.34046	3	10	2.6311	3	9	3.88939	4.26924	2.58793	3.82557
LOC104969352	104969352	histone H3.1-like	-	1	2	1.01668	4	12	4.34046	3	10	2.6311	3	9	3.88939	4.26924	2.58793	3.82557
LOC104976714	104976714	histone H3.1	-	1	2	1.01668	4	12	4.34046	4	12	3.099	3	9	3.88939	4.26924	3.04815	3.82557
LOC616819	616819	histone H3.1	-	1	2	1.01668	4	12	4.34046	4	12	3.099	3	9	3.88939	4.26924	3.04815	3.82557
LOC788077	788077	histone H3	-	1	2	1.01668	4	12	4.34046	4	11	2.86504	3	9	3.88939	4.26924	2.81804	3.82557
ATP5B	327675	ATP synthase, H+ transporting, mitochondrial F1 complex, beta polypeptide	-	3	5	1.95534	8	23	7.94672	6	8	2.16325	0	0	0.474154	4.06411	1.10633	0.242492
LOC100847119	100847119	immunoglobulin lambda-like polypeptide 5	-	2	5	1.95534	6	23	7.94672	5	15	3.80093	9	27	10.7269	4.06411	1.94387	5.48593
JSP.1	407173	MHC Class I JSP.1	-	3	3	1.32955	7	15	5.32372	7	16	4.03492	6	10	4.269	4.00416	3.03481	3.21087
LOC100336628	100336628	endoplasmic reticulum mannosyl-oligosaccharide 1,2-alpha-mannosidase	-	2	2	1.01668	6	11	4.01274	2	2	0.759954	0	0	0.474154	3.9469	0.747485	0.466374
LOC518318	518318	histone H3.1	-	1	2	1.01668	3	11	4.01274	4	12	3.099	3	9	3.88939	3.9469	3.04815	3.82557
LOC781224	781224	H3 histone, family 3A-like	-	1	2	1.01668	3	11	4.01274	3	10	2.6311	5	11	4.64865	3.9469	2.58793	4.57237
IGFN1	100337233	immunoglobulin-like and fibronectin type III domain containing 1	-	6	6	2.26827	27	26	8.93069	17	17	4.26893	6	6	2.75072	3.93723	1.88202	1.2127
FCGR2B	282229	Fc fragment of IgG, low affinity IIb, receptor (CD32)	CD32|FCGR2|fcRII	2	7	2.58121	10	29	9.91486	11	26	6.3755	8	33	13.0081	3.84117	2.46997	5.03953
ATP6V0C	550622	ATPase, H+ transporting, lysosomal 16kDa, V0 subunit c	PLP	1	1	0.703834	1	7	2.70211	4	6	1.69544	0	0	0.474154	3.83912	2.40886	0.673673
HSPA13	505907	heat shock protein 70kDa family, member 13	STCH	1	1	0.703834	7	7	2.70211	4	4	1.22768	1	1	0.853509	3.83912	1.74427	1.21266
BOLA	790811	MHC class I antigen	-	6	9	3.20716	10	36	12.212	10	51	12.2317	8	17	6.92711	3.80774	3.81389	2.15989
LOC504599	504599	histone H3.2	-	2	3	1.32955	6	14	4.99595	5	12	3.099	4	10	4.269	3.75763	2.33087	3.21087
LOC100301305	100301305	Ig heavy chain V region MC101-like	-	8	36	11.6651	21	131	43.4922	17	114	27.0199	14	122	46.9689	3.72839	2.31629	4.02644
LOC100300716	100300716	Ig heavy chain Mem5	-	8	36	11.6651	20	129	42.8317	17	114	27.0199	14	122	46.9689	3.67177	2.31629	4.02644
BOLA	533049	non-classical MHC class I antigen	-	5	6	2.26827	7	24	8.27469	8	41	9.88842	7	14	5.78775	3.64802	4.35946	2.55162
CYFIP2	518833	cytoplasmic FMR1 interacting protein 2	-	3	4	1.64243	16	17	5.97934	18	25	6.14139	15	19	7.68683	3.64054	3.7392	4.68015
ARPC3	506596	actin related protein 2/3 complex, subunit 3, 21kDa	-	2	2	1.01668	4	10	3.68505	6	10	2.6311	1	1	0.853509	3.62459	2.58793	0.839505
CNP	280752	2',3'-cyclic nucleotide 3' phosphodiesterase	-	1	2	1.01668	5	10	3.68505	9	15	3.80093	3	4	1.99175	3.62459	3.73856	1.95907
LOC100298868	100298868	solute carrier family 23 member 1	-	1	2	1.01668	3	10	3.68505	3	11	2.86504	3	8	3.5098	3.62459	2.81804	3.45222
LOC100847490	100847490	histone H3.3C-like	-	1	2	1.01668	3	10	3.68505	3	8	2.16325	2	6	2.75072	3.62459	2.12776	2.70559
LOC613345	613345	H3 histone, family 3A-like	-	1	2	1.01668	3	10	3.68505	2	9	2.39717	2	7	3.13025	3.62459	2.35784	3.07889
NCKAP1	100300817	NCK-associated protein 1	-	1	2	1.01668	8	10	3.68505	8	10	2.6311	4	4	1.99175	3.62459	2.58793	1.95907
RPL12	404133	ribosomal protein L12	-	1	2	1.01668	4	10	3.68505	6	13	3.33296	0	0	0.474154	3.62459	3.27828	0.466374
SEP15	614360	15 kDa selenoprotein	-	2	2	1.01668	3	10	3.68505	3	11	2.86504	4	8	3.5098	3.62459	2.81804	3.45222
LOC100847540	100847540	Ig heavy chain Mem5-like	-	9	37	11.9787	17	130	43.1619	16	116	27.4901	15	123	47.3518	3.60323	2.29492	3.95301
ABHD2	508717	abhydrolase domain containing 2	-	0	0	0.391007	2	3	1.39181	2	2	0.759954	0	0	0.474154	3.55956	1.94358	1.21265
ADAM2	281599	ADAM metallopeptidase domain 2	-	0	0	0.391007	1	3	1.39181	1	1	0.52611	1	1	0.853509	3.55956	1.34553	2.18285
AHI1	528398	Abelson helper integration site 1	-	0	0	0.391007	2	3	1.39181	2	3	0.993809	3	3	1.61231	3.55956	2.54167	4.12347
ALMS1	533055	Alstrom syndrome 1	-	0	0	0.391007	3	3	1.39181	5	7	1.92934	0	0	0.474154	3.55956	4.93429	1.21265
AMY2B	505049	amylase, alpha 2B (pancreatic)	-	0	0	0.391007	2	3	1.39181	0	0	0.292276	0	0	0.474154	3.55956	0.747497	1.21265
ANK3	511203	ankyrin 3, node of Ranvier (ankyrin G)	-	0	0	0.391007	3	3	1.39181	7	7	1.92934	1	1	0.853509	3.55956	4.93429	2.18285
ANPEP	404191	alanyl (membrane) aminopeptidase	APN|CD13|P150	0	0	0.391007	3	3	1.39181	0	0	0.292276	1	1	0.853509	3.55956	0.747497	2.18285
APPL2	515605	adaptor protein, phosphotyrosine interaction, PH domain and leucine zipper containing 2	-	0	0	0.391007	2	3	1.39181	5	7	1.92934	0	0	0.474154	3.55956	4.93429	1.21265
ARHGAP20	515501	Rho GTPase activating protein 20	-	0	0	0.391007	3	3	1.39181	0	0	0.292276	1	1	0.853509	3.55956	0.747497	2.18285
ARHGDIB	327676	Rho GDP dissociation inhibitor (GDI) beta	-	0	0	0.391007	2	3	1.39181	3	7	1.92934	0	0	0.474154	3.55956	4.93429	1.21265
ARL4A	767906	ADP-ribosylation factor-like 4A	-	0	0	0.391007	3	3	1.39181	3	3	0.993809	0	0	0.474154	3.55956	2.54167	1.21265
ATP5I	338040	ATP synthase, H+ transporting, mitochondrial Fo complex, subunit E	-	0	0	0.391007	2	3	1.39181	2	3	0.993809	0	0	0.474154	3.55956	2.54167	1.21265
ATP6AP1	327687	ATPase, H+ transporting, lysosomal accessory protein 1	ATP6IP1|Ac45	0	0	0.391007	1	3	1.39181	0	0	0.292276	0	0	0.474154	3.55956	0.747497	1.21265
AXIN2	511619	axin 2	-	0	0	0.391007	2	3	1.39181	0	0	0.292276	2	2	1.23289	3.55956	0.747497	3.15313
BLA-DQB	539241	MHC class II antigen	BoLA-DQB|DQB|DQB1|OLA-DQB	0	0	0.391007	2	3	1.39181	6	8	2.16325	0	0	0.474154	3.55956	5.53251	1.21265
BRD3	525051	bromodomain containing 3	-	0	0	0.391007	2	3	1.39181	2	3	0.993809	0	0	0.474154	3.55956	2.54167	1.21265
C29H11orf68	100125880	chromosome 29 open reading frame, human C11orf68	BLES03|C11orf68	0	0	0.391007	3	3	1.39181	2	2	0.759954	0	0	0.474154	3.55956	1.94358	1.21265
C8G	517356	complement component 8, gamma polypeptide	-	0	0	0.391007	3	3	1.39181	3	4	1.22768	2	2	1.23289	3.55956	3.13978	3.15313
CAMK2D	532713	calcium/calmodulin-dependent protein kinase II delta	-	0	0	0.391007	2	3	1.39181	5	6	1.69544	0	0	0.474154	3.55956	4.33609	1.21265
CCDC9	617257	coiled-coil domain containing 9	-	0	0	0.391007	2	3	1.39181	0	0	0.292276	1	1	0.853509	3.55956	0.747497	2.18285
CDC5L	767817	cell division cycle 5-like	-	0	0	0.391007	3	3	1.39181	1	1	0.52611	1	1	0.853509	3.55956	1.34553	2.18285
CDH7	537324	cadherin 7, type 2	-	0	0	0.391007	3	3	1.39181	1	2	0.759954	0	0	0.474154	3.55956	1.94358	1.21265
CDHR1	281996	cadherin-related family member 1	PCDH21|prCAD	0	0	0.391007	3	3	1.39181	0	0	0.292276	0	0	0.474154	3.55956	0.747497	1.21265
CGNL1	517509	cingulin-like 1	-	0	0	0.391007	3	3	1.39181	0	0	0.292276	0	0	0.474154	3.55956	0.747497	1.21265
CL46	415114	collectin -46	CL-46	0	0	0.391007	3	3	1.39181	0	0	0.292276	0	0	0.474154	3.55956	0.747497	1.21265
CNOT1	533968	CCR4-NOT transcription complex, subunit 1	-	0	0	0.391007	3	3	1.39181	1	1	0.52611	0	0	0.474154	3.55956	1.34553	1.21265
COL15A1	100139730	collagen, type XV, alpha 1	-	0	0	0.391007	3	3	1.39181	0	0	0.292276	0	0	0.474154	3.55956	0.747497	1.21265
COL27A1	513668	collagen, type XXVII, alpha 1	-	0	0	0.391007	3	3	1.39181	0	0	0.292276	3	3	1.61231	3.55956	0.747497	4.12347
CPS1	510506	carbamoyl-phosphate synthase 1, mitochondrial	-	0	0	0.391007	3	3	1.39181	0	0	0.292276	1	1	0.853509	3.55956	0.747497	2.18285
CSNK2A1	282419	casein kinase 2, alpha 1 polypeptide	-	0	0	0.391007	1	3	1.39181	1	1	0.52611	0	0	0.474154	3.55956	1.34553	1.21265
CTNNA2	527492	catenin (cadherin-associated protein), alpha 2	-	0	0	0.391007	2	3	1.39181	2	2	0.759954	3	4	1.99175	3.55956	1.94358	5.0939
CTSH	510524	cathepsin H	-	0	0	0.391007	1	3	1.39181	1	1	0.52611	1	1	0.853509	3.55956	1.34553	2.18285
CYR61	508941	cysteine-rich, angiogenic inducer, 61	CCN1|GIG1	0	0	0.391007	2	3	1.39181	0	0	0.292276	0	0	0.474154	3.55956	0.747497	1.21265
DAD1	614538	defender against cell death 1	-	0	0	0.391007	2	3	1.39181	1	1	0.52611	0	0	0.474154	3.55956	1.34553	1.21265
DNAH1	540601	dynein, axonemal, heavy chain 1	-	0	0	0.391007	2	3	1.39181	3	5	1.46155	4	5	2.37122	3.55956	3.73792	6.06439
DNMT3A	359716	DNA (cytosine-5-)-methyltransferase 3 alpha	-	0	0	0.391007	3	3	1.39181	0	0	0.292276	0	0	0.474154	3.55956	0.747497	1.21265
DOCK10	539421	dedicator of cytokinesis 10	-	0	0	0.391007	3	3	1.39181	1	1	0.52611	2	2	1.23289	3.55956	1.34553	3.15313
DSC1	281127	desmocollin 1	DG2/DG3|DG2DG3|dg3	0	0	0.391007	2	3	1.39181	0	0	0.292276	0	0	0.474154	3.55956	0.747497	1.21265
DYNC1LI1	510330	dynein, cytoplasmic 1, light intermediate chain 1	-	0	0	0.391007	1	3	1.39181	3	3	0.993809	0	0	0.474154	3.55956	2.54167	1.21265
EHBP1L1	788760	EH domain binding protein 1-like 1	-	0	0	0.391007	3	3	1.39181	0	0	0.292276	0	0	0.474154	3.55956	0.747497	1.21265
EMC3	508371	ER membrane protein complex subunit 3	TMEM111	0	0	0.391007	3	3	1.39181	0	0	0.292276	0	0	0.474154	3.55956	0.747497	1.21265
EPN1	508199	epsin 1	-	0	0	0.391007	2	3	1.39181	3	3	0.993809	0	0	0.474154	3.55956	2.54167	1.21265
EXT1	538602	exostosin glycosyltransferase 1	-	0	0	0.391007	3	3	1.39181	0	0	0.292276	0	0	0.474154	3.55956	0.747497	1.21265
FAM160A2	508334	family with sequence similarity 160, member A2	FHIP	0	0	0.391007	2	3	1.39181	1	1	0.52611	2	2	1.23289	3.55956	1.34553	3.15313
FBXO45	533064	F-box protein 45	-	0	0	0.391007	3	3	1.39181	1	1	0.52611	1	1	0.853509	3.55956	1.34553	2.18285
FCGBP	534348	Fc fragment of IgG binding protein	-	0	0	0.391007	2	3	1.39181	1	1	0.52611	0	0	0.474154	3.55956	1.34553	1.21265
FGL2	511711	fibrinogen-like 2	-	0	0	0.391007	2	3	1.39181	0	0	0.292276	0	0	0.474154	3.55956	0.747497	1.21265
FTL	286861	ferritin, light polypeptide	-	0	0	0.391007	3	3	1.39181	5	10	2.6311	6	9	3.88939	3.55956	6.72904	9.94711
FUBP1	513562	far upstream element (FUSE) binding protein 1	-	0	0	0.391007	3	3	1.39181	0	0	0.292276	8	8	3.5098	3.55956	0.747497	8.97632
FUCA2	515729	fucosidase, alpha-L- 2, plasma	-	0	0	0.391007	3	3	1.39181	0	0	0.292276	0	0	0.474154	3.55956	0.747497	1.21265
FUK	519181	fucokinase	-	0	0	0.391007	2	3	1.39181	0	0	0.292276	0	0	0.474154	3.55956	0.747497	1.21265
GALNT2	616218	polypeptide N-acetylgalactosaminyltransferase 2	-	0	0	0.391007	2	3	1.39181	0	0	0.292276	0	0	0.474154	3.55956	0.747497	1.21265
GALNT7	524529	polypeptide N-acetylgalactosaminyltransferase 7	-	0	0	0.391007	3	3	1.39181	0	0	0.292276	3	3	1.61231	3.55956	0.747497	4.12347
GBGT1	618517	globoside alpha-1,3-N-acetylgalactosaminyltransferase 1	-	0	0	0.391007	2	3	1.39181	2	2	0.759954	0	0	0.474154	3.55956	1.94358	1.21265
GLT8D1	512192	glycosyltransferase 8 domain containing 1	-	0	0	0.391007	2	3	1.39181	0	0	0.292276	0	0	0.474154	3.55956	0.747497	1.21265
GOLGA3	533600	golgin A3	-	0	0	0.391007	3	3	1.39181	0	0	0.292276	0	0	0.474154	3.55956	0.747497	1.21265
GON4L	526125	gon-4-like (C. elegans)	gon-4-like	0	0	0.391007	3	3	1.39181	0	0	0.292276	0	0	0.474154	3.55956	0.747497	1.21265
GPN1	508522	GPN-loop GTPase 1	XAB1	0	0	0.391007	3	3	1.39181	0	0	0.292276	0	0	0.474154	3.55956	0.747497	1.21265
GRB2	535298	growth factor receptor-bound protein 2	-	0	0	0.391007	3	3	1.39181	6	7	1.92934	7	10	4.269	3.55956	4.93429	10.918
GRN	767942	granulin	-	0	0	0.391007	2	3	1.39181	1	1	0.52611	0	0	0.474154	3.55956	1.34553	1.21265
GSTM1	783879	glutathione S-transferase mu 1	GSTM4	0	0	0.391007	2	3	1.39181	5	6	1.69544	0	0	0.474154	3.55956	4.33609	1.21265
HDAC10	510654	histone deacetylase 10	-	0	0	0.391007	2	3	1.39181	0	0	0.292276	2	2	1.23289	3.55956	0.747497	3.15313
HEPACAM	521015	hepatic and glial cell adhesion molecule	-	0	0	0.391007	2	3	1.39181	0	0	0.292276	0	0	0.474154	3.55956	0.747497	1.21265
HERC4	533336	HECT and RLD domain containing E3 ubiquitin protein ligase 4	-	0	0	0.391007	3	3	1.39181	2	2	0.759954	0	0	0.474154	3.55956	1.94358	1.21265
HFE2	100335368	hemochromatosis type 2 (juvenile)	-	0	0	0.391007	3	3	1.39181	0	0	0.292276	0	0	0.474154	3.55956	0.747497	1.21265
HHIPL1	100299504	HHIP-like 1	-	0	0	0.391007	2	3	1.39181	1	2	0.759954	1	1	0.853509	3.55956	1.94358	2.18285
HIST1H1A	618164	histone cluster 1, H1a	-	0	0	0.391007	1	3	1.39181	2	8	2.16325	0	0	0.474154	3.55956	5.53251	1.21265
HIST1H1E	515957	histone cluster 1, H1e	-	0	0	0.391007	1	3	1.39181	1	7	1.92934	0	0	0.474154	3.55956	4.93429	1.21265
HIVEP1	529115	human immunodeficiency virus type I enhancer binding protein 1	-	0	0	0.391007	3	3	1.39181	2	2	0.759954	0	0	0.474154	3.55956	1.94358	1.21265
HSPA4L	506096	heat shock 70kDa protein 4-like	-	0	0	0.391007	3	3	1.39181	2	2	0.759954	1	1	0.853509	3.55956	1.94358	2.18285
IARS	509885	isoleucyl-tRNA synthetase	-	0	0	0.391007	2	3	1.39181	2	2	0.759954	0	0	0.474154	3.55956	1.94358	1.21265
IGFALS	532494	insulin-like growth factor binding protein, acid labile subunit	-	0	0	0.391007	3	3	1.39181	1	1	0.52611	0	0	0.474154	3.55956	1.34553	1.21265
IRX1	783235	iroquois homeobox 1	-	0	0	0.391007	3	3	1.39181	0	0	0.292276	0	0	0.474154	3.55956	0.747497	1.21265
KDELC1	514810	KDEL (Lys-Asp-Glu-Leu) containing 1	-	0	0	0.391007	3	3	1.39181	0	0	0.292276	0	0	0.474154	3.55956	0.747497	1.21265
KIAA1109	100297914	KIAA1109 ortholog	-	0	0	0.391007	3	3	1.39181	0	0	0.292276	0	0	0.474154	3.55956	0.747497	1.21265
KIAA1244	522232	KIAA1244 ortholog	-	0	0	0.391007	3	3	1.39181	0	0	0.292276	0	0	0.474154	3.55956	0.747497	1.21265
KIAA1257	785686	KIAA1257 ortholog	-	0	0	0.391007	3	3	1.39181	2	2	0.759954	0	0	0.474154	3.55956	1.94358	1.21265
KIAA1614	785141	KIAA1614 ortholog	-	0	0	0.391007	3	3	1.39181	0	0	0.292276	0	0	0.474154	3.55956	0.747497	1.21265
KIF26A	100337486	kinesin family member 26A	-	0	0	0.391007	3	3	1.39181	2	2	0.759954	1	1	0.853509	3.55956	1.94358	2.18285
KNG1	280833	kininogen 1	KNG|KNG2	0	0	0.391007	2	3	1.39181	0	0	0.292276	0	0	0.474154	3.55956	0.747497	1.21265
LAMA3	100336873	laminin, alpha 3	-	0	0	0.391007	3	3	1.39181	0	0	0.292276	0	0	0.474154	3.55956	0.747497	1.21265
LGR4	505423	leucine-rich repeat containing G protein-coupled receptor 4	-	0	0	0.391007	3	3	1.39181	0	0	0.292276	0	0	0.474154	3.55956	0.747497	1.21265
LOC100138633	100138633	N-acetylglucosamine-1-phosphotransferase subunit gamma-like	-	0	0	0.391007	1	3	1.39181	0	0	0.292276	0	0	0.474154	3.55956	0.747497	1.21265
LOC100336836	100336836	ecto-ADP-ribosyltransferase 5	ART5	0	0	0.391007	1	3	1.39181	0	0	0.292276	0	0	0.474154	3.55956	0.747497	1.21265
LOC100336868	100336868	complement factor H	-	0	0	0.391007	1	3	1.39181	0	0	0.292276	0	0	0.474154	3.55956	0.747497	1.21265
LOC100847320	100847320	CUB and sushi domain-containing protein 1-like	-	0	0	0.391007	2	3	1.39181	0	0	0.292276	2	2	1.23289	3.55956	0.747497	3.15313
LOC100850238	100850238	ferritin light chain	-	0	0	0.391007	3	3	1.39181	5	10	2.6311	6	9	3.88939	3.55956	6.72904	9.94711
LOC100850966	100850966	SCAN domain-containing protein 1-like	-	0	0	0.391007	3	3	1.39181	2	3	0.993809	1	1	0.853509	3.55956	2.54167	2.18285
LOC100851360	100851360	multidrug resistance-associated protein 4-like	-	0	0	0.391007	1	3	1.39181	2	5	1.46155	3	5	2.37122	3.55956	3.73792	6.06439
LOC100852185	100852185	globoside alpha-1,3-N-acetylgalactosaminyltransferase 1-like	-	0	0	0.391007	2	3	1.39181	2	2	0.759954	0	0	0.474154	3.55956	1.94358	1.21265
LOC101902462	101902462	multidrug resistance-associated protein 4-like	-	0	0	0.391007	2	3	1.39181	2	3	0.993809	1	2	1.23289	3.55956	2.54167	3.15313
LOC101906391	101906391	uncharacterized protein C4orf50-like	-	0	0	0.391007	2	3	1.39181	0	0	0.292276	1	1	0.853509	3.55956	0.747497	2.18285
LOC101906416	101906416	zinc finger protein 548	ZNF547	0	0	0.391007	1	3	1.39181	1	2	0.759954	1	1	0.853509	3.55956	1.94358	2.18285
LOC101906762	101906762	complement factor H-like	-	0	0	0.391007	1	3	1.39181	0	0	0.292276	0	0	0.474154	3.55956	0.747497	1.21265
LOC104968822	104968822	histone H1.4-like	-	0	0	0.391007	1	3	1.39181	1	7	1.92934	0	0	0.474154	3.55956	4.93429	1.21265
LOC104968964	104968964	guanine nucleotide-binding protein G(I)/G(S)/G(O) subunit gamma-5	-	0	0	0.391007	1	3	1.39181	1	4	1.22768	1	5	2.37122	3.55956	3.13978	6.06439
LOC104971251	104971251	collagen alpha-1(I) chain-like	-	0	0	0.391007	3	3	1.39181	0	0	0.292276	1	1	0.853509	3.55956	0.747497	2.18285
LOC104976407	104976407	serine/threonine-protein kinase 24-like	-	0	0	0.391007	1	3	1.39181	2	2	0.759954	0	0	0.474154	3.55956	1.94358	1.21265
LOC515042	515042	SCAN domain containing 1-like	-	0	0	0.391007	3	3	1.39181	2	3	0.993809	1	1	0.853509	3.55956	2.54167	2.18285
LOC515333	515333	multidrug resistance-associated protein 4	ABCC4	0	0	0.391007	2	3	1.39181	3	5	1.46155	0	0	0.474154	3.55956	3.73792	1.21265
LOC616584	616584	melanoma-associated antigen B4-like	-	0	0	0.391007	1	3	1.39181	0	0	0.292276	0	0	0.474154	3.55956	0.747497	1.21265
LOC781004	781004	complement factor H-like	-	0	0	0.391007	1	3	1.39181	0	0	0.292276	0	0	0.474154	3.55956	0.747497	1.21265
LOC782204	782204	epsin-1	EPN1	0	0	0.391007	2	3	1.39181	2	2	0.759954	0	0	0.474154	3.55956	1.94358	1.21265
LOC783927	783927	histone H1.1	-	0	0	0.391007	1	3	1.39181	2	8	2.16325	0	0	0.474154	3.55956	5.53251	1.21265
LOC784052	784052	40S ribosomal protein S26-like	-	0	0	0.391007	2	3	1.39181	1	1	0.52611	0	0	0.474154	3.55956	1.34553	1.21265
LOC788375	788375	DCC-interacting protein 13-beta-like	-	0	0	0.391007	2	3	1.39181	5	7	1.92934	0	0	0.474154	3.55956	4.93429	1.21265
LOC788801	788801	ferritin light chain	-	0	0	0.391007	3	3	1.39181	5	10	2.6311	6	9	3.88939	3.55956	6.72904	9.94711
LOC789476	789476	signal transducer and activator of transcription 5B-like	-	0	0	0.391007	3	3	1.39181	6	13	3.33296	0	0	0.474154	3.55956	8.52405	1.21265
LRPPRC	509995	leucine-rich pentatricopeptide repeat containing	-	0	0	0.391007	3	3	1.39181	1	1	0.52611	0	0	0.474154	3.55956	1.34553	1.21265
LRRC32	615467	leucine rich repeat containing 32	-	0	0	0.391007	2	3	1.39181	0	0	0.292276	0	0	0.474154	3.55956	0.747497	1.21265
MAGT1	100301169	magnesium transporter 1	-	0	0	0.391007	1	3	1.39181	0	0	0.292276	0	0	0.474154	3.55956	0.747497	1.21265
MGA	532556	MGA, MAX dimerization protein	-	0	0	0.391007	2	3	1.39181	3	3	0.993809	1	1	0.853509	3.55956	2.54167	2.18285
MINPP1	541067	multiple inositol-polyphosphate phosphatase 1	-	0	0	0.391007	3	3	1.39181	0	0	0.292276	0	0	0.474154	3.55956	0.747497	1.21265
MLLT4	504856	myeloid/lymphoid or mixed-lineage leukemia (trithorax homolog, Drosophila); translocated to, 4	-	0	0	0.391007	3	3	1.39181	4	4	1.22768	0	0	0.474154	3.55956	3.13978	1.21265
MRPL21	618609	mitochondrial ribosomal protein L21	-	0	0	0.391007	1	3	1.39181	0	0	0.292276	0	0	0.474154	3.55956	0.747497	1.21265
MUC19	100140959	mucin 19, oligomeric	BSM	0	0	0.391007	3	3	1.39181	4	4	1.22768	2	2	1.23289	3.55956	3.13978	3.15313
NATD1	783664	N-acetyltransferase domain containing 1	C19H17orf103|GTLF3B	0	0	0.391007	1	3	1.39181	1	1	0.52611	0	0	0.474154	3.55956	1.34553	1.21265
NDUFS3	287327	NADH dehydrogenase (ubiquinone) Fe-S protein 3, 30kDa (NADH-coenzyme Q reductase)	-	0	0	0.391007	3	3	1.39181	3	4	1.22768	0	0	0.474154	3.55956	3.13978	1.21265
NEU1	505554	sialidase 1 (lysosomal sialidase)	-	0	0	0.391007	2	3	1.39181	1	1	0.52611	0	0	0.474154	3.55956	1.34553	1.21265
NID1	534319	nidogen 1	-	0	0	0.391007	2	3	1.39181	0	0	0.292276	0	0	0.474154	3.55956	0.747497	1.21265
NIN	510366	ninein (GSK3B interacting protein)	-	0	0	0.391007	3	3	1.39181	0	0	0.292276	0	0	0.474154	3.55956	0.747497	1.21265
NKX6-3	784372	NK6 homeobox 3	-	0	0	0.391007	2	3	1.39181	0	0	0.292276	0	0	0.474154	3.55956	0.747497	1.21265
P4HA1	518288	prolyl 4-hydroxylase, alpha polypeptide I	-	0	0	0.391007	3	3	1.39181	0	0	0.292276	0	0	0.474154	3.55956	0.747497	1.21265
PDCD4	506724	programmed cell death 4 (neoplastic transformation inhibitor)	-	0	0	0.391007	2	3	1.39181	3	4	1.22768	1	1	0.853509	3.55956	3.13978	2.18285
PDIA6	613927	protein disulfide isomerase family A, member 6	-	0	0	0.391007	2	3	1.39181	0	0	0.292276	0	0	0.474154	3.55956	0.747497	1.21265
PGLYRP2	510803	peptidoglycan recognition protein 2	-	0	0	0.391007	3	3	1.39181	1	1	0.52611	0	0	0.474154	3.55956	1.34553	1.21265
PINK1	510683	PTEN induced putative kinase 1	-	0	0	0.391007	1	3	1.39181	1	1	0.52611	3	3	1.61231	3.55956	1.34553	4.12347
PLOD1	281409	procollagen-lysine, 2-oxoglutarate 5-dioxygenase 1	PLOD	0	0	0.391007	3	3	1.39181	3	3	0.993809	0	0	0.474154	3.55956	2.54167	1.21265
PLXNB2	508175	plexin B2	-	0	0	0.391007	2	3	1.39181	5	5	1.46155	4	5	2.37122	3.55956	3.73792	6.06439
PPP1R37	516932	protein phosphatase 1, regulatory subunit 37	LRRC68	0	0	0.391007	3	3	1.39181	0	0	0.292276	0	0	0.474154	3.55956	0.747497	1.21265
PRKCSH	338067	protein kinase C substrate 80K-H	VASAP-60	0	0	0.391007	3	3	1.39181	0	0	0.292276	0	0	0.474154	3.55956	0.747497	1.21265
QSOX2	788063	quiescin Q6 sulfhydryl oxidase 2	-	0	0	0.391007	3	3	1.39181	0	0	0.292276	2	2	1.23289	3.55956	0.747497	3.15313
RACGAP1	514618	Rac GTPase activating protein 1	-	0	0	0.391007	3	3	1.39181	0	0	0.292276	0	0	0.474154	3.55956	0.747497	1.21265
RAD23B	530189	RAD23 homolog B (S. cerevisiae)	-	0	0	0.391007	3	3	1.39181	3	3	0.993809	0	0	0.474154	3.55956	2.54167	1.21265
RBM28	507132	RNA binding motif protein 28	-	0	0	0.391007	3	3	1.39181	0	0	0.292276	0	0	0.474154	3.55956	0.747497	1.21265
RIF1	541247	replication timing regulatory factor 1	-	0	0	0.391007	3	3	1.39181	5	5	1.46155	2	2	1.23289	3.55956	3.73792	3.15313
RNF139	788471	ring finger protein 139	-	0	0	0.391007	2	3	1.39181	0	0	0.292276	0	0	0.474154	3.55956	0.747497	1.21265
RNF17	528075	ring finger protein 17	-	0	0	0.391007	3	3	1.39181	2	2	0.759954	0	0	0.474154	3.55956	1.94358	1.21265
RPL23A	507168	ribosomal protein L23a	RPL23AY	0	0	0.391007	3	3	1.39181	3	4	1.22768	0	0	0.474154	3.55956	3.13978	1.21265
RREB1	789017	ras responsive element binding protein 1	-	0	0	0.391007	3	3	1.39181	2	2	0.759954	0	0	0.474154	3.55956	1.94358	1.21265
RSBN1L	541150	round spermatid basic protein 1-like	-	0	0	0.391007	2	3	1.39181	0	0	0.292276	0	0	0.474154	3.55956	0.747497	1.21265
RUFY1	528153	RUN and FYVE domain containing 1	-	0	0	0.391007	3	3	1.39181	0	0	0.292276	0	0	0.474154	3.55956	0.747497	1.21265
SCIN	281478	scinderin	-	0	0	0.391007	3	3	1.39181	2	3	0.993809	2	2	1.23289	3.55956	2.54167	3.15313
SEC14L2	282469	SEC14-like 2 (S. cerevisiae)	-	0	0	0.391007	1	3	1.39181	1	1	0.52611	0	0	0.474154	3.55956	1.34553	1.21265
SEC14L3	521133	SEC14-like 3 (S. cerevisiae)	-	0	0	0.391007	1	3	1.39181	1	1	0.52611	0	0	0.474154	3.55956	1.34553	1.21265
SEMA3E	535644	sema domain, immunoglobulin domain (Ig), short basic domain, secreted, (semaphorin) 3E	-	0	0	0.391007	2	3	1.39181	0	0	0.292276	0	0	0.474154	3.55956	0.747497	1.21265
SEPT8	540614	septin 8	-	0	0	0.391007	2	3	1.39181	2	3	0.993809	1	1	0.853509	3.55956	2.54167	2.18285
SERPINA3-1	286804	serpin peptidase inhibitor, clade A (alpha-1 antiproteinase, antitrypsin), member 3	SERPINA3	0	0	0.391007	2	3	1.39181	2	2	0.759954	1	1	0.853509	3.55956	1.94358	2.18285
SERPINA3-2	100272170	SERPIN A3-2	-	0	0	0.391007	2	3	1.39181	2	2	0.759954	1	1	0.853509	3.55956	1.94358	2.18285
SETD1B	514102	SET domain containing 1B	-	0	0	0.391007	3	3	1.39181	0	0	0.292276	0	0	0.474154	3.55956	0.747497	1.21265
SETDB2	509382	SET domain, bifurcated 2	-	0	0	0.391007	1	3	1.39181	1	2	0.759954	1	1	0.853509	3.55956	1.94358	2.18285
SH3GL2	512450	SH3-domain GRB2-like 2	-	0	0	0.391007	1	3	1.39181	1	3	0.993809	0	0	0.474154	3.55956	2.54167	1.21265
SHBG	404182	sex hormone-binding globulin	-	0	0	0.391007	3	3	1.39181	0	0	0.292276	0	0	0.474154	3.55956	0.747497	1.21265
SIPA1L1	787248	signal-induced proliferation-associated 1 like 1	-	0	0	0.391007	3	3	1.39181	0	0	0.292276	0	0	0.474154	3.55956	0.747497	1.21265
SLC12A1	407161	solute carrier family 12 (sodium/potassium/chloride transporter), member 1	BSC1	0	0	0.391007	2	3	1.39181	1	1	0.52611	1	1	0.853509	3.55956	1.34553	2.18285
SLC25A3	282477	solute carrier family 25 (mitochondrial carrier; phosphate carrier), member 3	D1S155E	0	0	0.391007	2	3	1.39181	0	0	0.292276	0	0	0.474154	3.55956	0.747497	1.21265
SLC31A1	518976	solute carrier family 31 (copper transporter), member 1	-	0	0	0.391007	1	3	1.39181	2	3	0.993809	2	3	1.61231	3.55956	2.54167	4.12347
SLC4A2	404084	solute carrier family 4 (anion exchanger), member 2	-	0	0	0.391007	3	3	1.39181	0	0	0.292276	0	0	0.474154	3.55956	0.747497	1.21265
SMPD1	505097	sphingomyelin phosphodiesterase 1, acid lysosomal	-	0	0	0.391007	3	3	1.39181	3	3	0.993809	0	0	0.474154	3.55956	2.54167	1.21265
SMTNL1	614015	smoothelin-like 1	-	0	0	0.391007	3	3	1.39181	4	5	1.46155	1	1	0.853509	3.55956	3.73792	2.18285
SOX1	618135	SRY (sex determining region Y)-box 1	-	0	0	0.391007	3	3	1.39181	0	0	0.292276	0	0	0.474154	3.55956	0.747497	1.21265
SPATA5L1	533070	spermatogenesis associated 5-like 1	-	0	0	0.391007	3	3	1.39181	0	0	0.292276	0	0	0.474154	3.55956	0.747497	1.21265
SSPO	282659	SCO-spondin	-	0	0	0.391007	3	3	1.39181	0	0	0.292276	2	2	1.23289	3.55956	0.747497	3.15313
STAMBP	532672	STAM binding protein	-	0	0	0.391007	3	3	1.39181	4	4	1.22768	0	0	0.474154	3.55956	3.13978	1.21265
SULT1C4	783020	sulfotransferase family, cytosolic, 1C, member 4	SULT1C2	0	0	0.391007	2	3	1.39181	0	0	0.292276	0	0	0.474154	3.55956	0.747497	1.21265
TAF4B	518030	TAF4b RNA polymerase II, TATA box binding protein (TBP)-associated factor, 105kDa	-	0	0	0.391007	3	3	1.39181	0	0	0.292276	0	0	0.474154	3.55956	0.747497	1.21265
TANC2	529494	tetratricopeptide repeat, ankyrin repeat and coiled-coil containing 2	-	0	0	0.391007	3	3	1.39181	2	2	0.759954	0	0	0.474154	3.55956	1.94358	1.21265
TBC1D4	534649	TBC1 domain family, member 4	-	0	0	0.391007	3	3	1.39181	1	1	0.52611	0	0	0.474154	3.55956	1.34553	1.21265
TDRD9	525070	tudor domain containing 9	-	0	0	0.391007	3	3	1.39181	0	0	0.292276	0	0	0.474154	3.55956	0.747497	1.21265
TEC	504733	tec protein tyrosine kinase	-	0	0	0.391007	3	3	1.39181	0	0	0.292276	0	0	0.474154	3.55956	0.747497	1.21265
TECPR2	530121	tectonin beta-propeller repeat containing 2	-	0	0	0.391007	3	3	1.39181	3	3	0.993809	0	0	0.474154	3.55956	2.54167	1.21265
TGFB2	534069	transforming growth factor, beta 2	MGF	0	0	0.391007	2	3	1.39181	4	5	1.46155	5	5	2.37122	3.55956	3.73792	6.06439
TPO	525013	thyroid peroxidase	-	0	0	0.391007	3	3	1.39181	0	0	0.292276	0	0	0.474154	3.55956	0.747497	1.21265
TPX2	507226	TPX2, microtubule-associated	-	0	0	0.391007	1	3	1.39181	1	1	0.52611	0	0	0.474154	3.55956	1.34553	1.21265
TRIO	538292	trio Rho guanine nucleotide exchange factor	-	0	0	0.391007	3	3	1.39181	0	0	0.292276	0	0	0.474154	3.55956	0.747497	1.21265
TSC2	504985	tuberous sclerosis 2	-	0	0	0.391007	3	3	1.39181	0	0	0.292276	0	0	0.474154	3.55956	0.747497	1.21265
TSPAN2	539001	tetraspanin 2	-	0	0	0.391007	3	3	1.39181	0	0	0.292276	0	0	0.474154	3.55956	0.747497	1.21265
TXNDC5	615027	thioredoxin domain containing 5 (endoplasmic reticulum)	-	0	0	0.391007	3	3	1.39181	2	2	0.759954	0	0	0.474154	3.55956	1.94358	1.21265
U2AF1L4	615198	U2 small nuclear RNA auxiliary factor 1-like 4	TMEM149	0	0	0.391007	1	3	1.39181	1	5	1.46155	0	0	0.474154	3.55956	3.73792	1.21265
UNC13C	100337128	unc-13 homolog C (C. elegans)	-	0	0	0.391007	3	3	1.39181	2	2	0.759954	2	2	1.23289	3.55956	1.94358	3.15313
USP20	505839	ubiquitin specific peptidase 20	-	0	0	0.391007	2	3	1.39181	0	0	0.292276	0	0	0.474154	3.55956	0.747497	1.21265
WC1-12	509416	WC1 isolate DV10	-	0	0	0.391007	3	3	1.39181	0	0	0.292276	0	0	0.474154	3.55956	0.747497	1.21265
WDR59	526642	WD repeat domain 59	-	0	0	0.391007	3	3	1.39181	1	1	0.52611	0	0	0.474154	3.55956	1.34553	1.21265
WDR70	540724	WD repeat domain 70	-	0	0	0.391007	3	3	1.39181	1	1	0.52611	2	2	1.23289	3.55956	1.34553	3.15313
XPO7	100124498	exportin 7	-	0	0	0.391007	2	3	1.39181	2	2	0.759954	0	0	0.474154	3.55956	1.94358	1.21265
XYLT2	493989	xylosyltransferase II	-	0	0	0.391007	3	3	1.39181	0	0	0.292276	0	0	0.474154	3.55956	0.747497	1.21265
ZBTB18	538793	zinc finger and BTB domain containing 18	ZNF238	0	0	0.391007	1	3	1.39181	4	8	2.16325	0	0	0.474154	3.55956	5.53251	1.21265
ZMYND10	528799	zinc finger, MYND-type containing 10	-	0	0	0.391007	2	3	1.39181	0	0	0.292276	1	1	0.853509	3.55956	0.747497	2.18285
ZNF185	529754	zinc finger protein 185 (LIM domain)	-	0	0	0.391007	3	3	1.39181	7	11	2.86504	1	1	0.853509	3.55956	7.32735	2.18285
ZNF389	100270749	zinc finger protein 389	-	0	0	0.391007	1	3	1.39181	1	3	0.993809	0	0	0.474154	3.55956	2.54167	1.21265
LIPG	509808	lipase, endothelial	-	3	3	1.32955	4	13	4.66819	4	11	2.86504	4	8	3.5098	3.51111	2.1549	2.63985
M-SAA3.2	618238	mammary serum amyloid A3.2	-	2	7	2.58121	7	26	8.93069	7	19	4.73698	6	15	6.16751	3.45989	1.83518	2.38939
CLDN3	404153	claudin 3	-	3	4	1.64243	7	16	5.65152	7	21	5.20507	4	10	4.269	3.44094	3.16912	2.59919
CLDN8	538761	claudin 8	-	4	4	1.64243	2	16	5.65152	5	12	3.099	8	16	6.5473	3.44094	1.88683	3.98634
DNAJB9	614588	DnaJ (Hsp40) homolog, subfamily B, member 9	-	2	4	1.64243	9	16	5.65152	7	17	4.26893	3	10	4.269	3.44094	2.59915	2.59919
B4GAT1	618055	beta-1,4-glucuronyltransferase 1	B3GNT1|B3GNT2	1	1	0.703834	4	6	2.3745	0	0	0.292276	1	1	0.853509	3.37366	0.415263	1.21266
C1GALT1C1	531644	C1GALT1-specific chaperone 1	-	1	1	0.703834	3	6	2.3745	6	13	3.33296	0	0	0.474154	3.37366	4.73544	0.673673
COL4A2	508632	collagen, type IV, alpha 2	-	1	1	0.703834	6	6	2.3745	3	3	0.993809	0	0	0.474154	3.37366	1.41199	0.673673
COPB1	535533	coatomer protein complex, subunit beta 1	-	1	1	0.703834	6	6	2.3745	10	11	2.86504	0	0	0.474154	3.37366	4.07062	0.673673
EPRS	538357	glutamyl-prolyl-tRNA synthetase	-	1	1	0.703834	4	6	2.3745	4	4	1.22768	0	0	0.474154	3.37366	1.74427	0.673673
GAPDHS	532231	glyceraldehyde-3-phosphate dehydrogenase, spermatogenic	-	1	1	0.703834	3	6	2.3745	7	7	1.92934	1	1	0.853509	3.37366	2.74118	1.21266
HINT3	281817	histidine triad nucleotide binding protein 3	-	1	1	0.703834	3	6	2.3745	3	3	0.993809	0	0	0.474154	3.37366	1.41199	0.673673
IPO7	513707	importin 7	-	1	1	0.703834	5	6	2.3745	6	7	1.92934	0	0	0.474154	3.37366	2.74118	0.673673
LOC100295805	100295805	histone H2B type 2-E	-	1	1	0.703834	2	6	2.3745	2	12	3.099	3	8	3.5098	3.37366	4.40302	4.98669
LOC614206	614206	histone H2B type 1	-	1	1	0.703834	3	6	2.3745	3	11	2.86504	3	4	1.99175	3.37366	4.07062	2.82985
MAN2B1	282272	mannosidase, alpha, class 2B, member 1	MANB	1	1	0.703834	6	6	2.3745	7	8	2.16325	3	3	1.61231	3.37366	3.07352	2.29075
MAP1A	515593	microtubule-associated protein 1A	-	1	1	0.703834	4	6	2.3745	2	2	0.759954	3	3	1.61231	3.37366	1.07973	2.29075
MGAT1	534248	mannosyl (alpha-1,3-)-glycoprotein beta-1,2-N-acetylglucosaminyltransferase	GNT-1	1	1	0.703834	6	6	2.3745	0	0	0.292276	0	0	0.474154	3.37366	0.415263	0.673673
SEMA3G	100299041	sema domain, immunoglobulin domain (Ig), short basic domain, secreted, (semaphorin) 3G	-	1	1	0.703834	4	6	2.3745	1	1	0.52611	0	0	0.474154	3.37366	0.747491	0.673673
GPRC5C	535664	G protein-coupled receptor, class C, group 5, member C	-	6	15	5.08548	8	51	17.138	9	68	16.2179	9	65	25.1923	3.37	3.18906	4.95377
APOA4	537301	apolipoprotein A-IV	-	6	6	2.26827	12	22	7.61877	12	23	5.67321	4	5	2.37122	3.35885	2.50112	1.04539
BOLA	505676	MHC class I heavy chain	-	4	7	2.58121	8	25	8.60268	10	33	8.01455	7	13	5.40802	3.33281	3.10496	2.09515
C3	280677	complement component 3	-	56	175	55.4354	91	550	183.819	95	779	185.824	100	955	376.362	3.31591	3.35207	6.78919
LPHN2	281278	latrophilin 2	LEC2	2	2	1.01668	7	9	3.35738	2	3	0.993809	3	3	1.61231	3.30229	0.977503	1.58585
PABPC1	282296	poly(A) binding protein, cytoplasmic 1	-	2	2	1.01668	6	9	3.35738	10	13	3.33296	1	1	0.853509	3.30229	3.27828	0.839505
LOC511713	511713	PDZ domain-containing protein MAGIX	MAGIX	3	3	1.32955	8	12	4.34046	9	15	3.80093	9	18	7.30696	3.26461	2.85881	5.49582
WDR1	533223	WD repeat domain 1	-	5	6	2.26827	14	21	7.29084	17	21	5.20507	8	10	4.269	3.21428	2.29474	1.88206
BOLA	751813	MHC class I antigen clone 2	BoLA-N	8	14	4.77237	13	44	14.8386	14	62	14.8107	12	34	13.3884	3.10927	3.10341	2.8054
LOC100299180	100299180	multidrug resistance-associated protein 4	-	7	10	3.52016	18	32	10.8992	15	38	9.18564	8	17	6.92711	3.09623	2.60944	1.96784
AGPAT1	282137	1-acylglycerol-3-phosphate O-acyltransferase 1	LPAAT	2	5	1.95534	4	17	5.97934	6	24	5.9073	3	26	10.3468	3.05796	3.02111	5.29154
HSP90B1	282646	heat shock protein 90kDa beta (Grp94), member 1	TRA1	2	5	1.95534	11	17	5.97934	6	11	2.86504	2	2	1.23289	3.05796	1.46524	0.630526
MARCKS	613548	myristoylated alanine-rich protein kinase C substrate	-	2	5	1.95534	6	17	5.97934	6	23	5.67321	3	4	1.99175	3.05796	2.90139	1.01862
CALR	281036	calreticulin	-	3	3	1.32955	4	11	4.01274	2	3	0.993809	0	0	0.474154	3.01813	0.747479	0.356628
USP5	505280	ubiquitin specific peptidase 5 (isopeptidase T)	-	3	3	1.32955	7	11	4.01274	13	21	5.20507	1	1	0.853509	3.01813	3.91492	0.641955
KRT1	100301161	keratin 1	-	10	10	3.52016	21	31	10.5711	9	13	3.33296	11	11	4.64865	3.00301	0.946821	1.32058
C1QTNF5	614671	C1q and tumor necrosis factor related protein 5	-	1	2	1.01668	4	8	3.02973	4	10	2.6311	3	7	3.13025	2.98002	2.58793	3.07889
CFL2	539332	cofilin 2 (muscle)	-	1	2	1.01668	1	8	3.02973	1	7	1.92934	1	4	1.99175	2.98002	1.89768	1.95907
HPRT1	281229	hypoxanthine phosphoribosyltransferase 1	HGPRT|HPRT	1	2	1.01668	6	8	3.02973	7	8	2.16325	4	5	2.37122	2.98002	2.12776	2.33231
STK10	526376	serine/threonine kinase 10	-	1	2	1.01668	3	8	3.02973	4	17	4.26893	0	0	0.474154	2.98002	4.19889	0.466374
VPS36	511223	vacuolar protein sorting 36 homolog (S. cerevisiae)	-	2	2	1.01668	7	8	3.02973	5	7	1.92934	10	14	5.78775	2.98002	1.89768	5.69279
ACLY	511135	ATP citrate lyase	-	1	1	0.703834	4	5	2.04692	5	6	1.69544	0	0	0.474154	2.90823	2.40886	0.673673
ASPSCR1	515670	alveolar soft part sarcoma chromosome region, candidate 1	-	1	1	0.703834	5	5	2.04692	0	0	0.292276	0	0	0.474154	2.90823	0.415263	0.673673
ATRX	514473	alpha thalassemia/mental retardation syndrome X-linked	-	1	1	0.703834	5	5	2.04692	0	0	0.292276	0	0	0.474154	2.90823	0.415263	0.673673
BARD1	530961	BRCA1 associated RING domain 1	-	1	1	0.703834	3	5	2.04692	1	4	1.22768	1	2	1.23289	2.90823	1.74427	1.75168
CPNE2	782388	copine II	-	1	1	0.703834	3	5	2.04692	1	2	0.759954	1	1	0.853509	2.90823	1.07973	1.21266
EPHB4	515756	EPH receptor B4	-	1	1	0.703834	4	5	2.04692	2	2	0.759954	1	1	0.853509	2.90823	1.07973	1.21266
FNDC3A	508840	fibronectin type III domain containing 3A	-	1	1	0.703834	5	5	2.04692	0	0	0.292276	0	0	0.474154	2.90823	0.415263	0.673673
GFAP	281189	glial fibrillary acidic protein	-	1	1	0.703834	3	5	2.04692	3	3	0.993809	0	0	0.474154	2.90823	1.41199	0.673673
HSPA9	517535	heat shock 70kDa protein 9 (mortalin)	HSPA9B	1	1	0.703834	5	5	2.04692	0	0	0.292276	1	1	0.853509	2.90823	0.415263	1.21266
IL13RA1	407110	interleukin 13 receptor, alpha 1	-	1	1	0.703834	3	5	2.04692	0	0	0.292276	0	0	0.474154	2.90823	0.415263	0.673673
LOC100337390	100337390	multidrug resistance-associated protein 4-like	-	1	1	0.703834	2	5	2.04692	4	9	2.39717	3	5	2.37122	2.90823	3.40587	3.369
LOC615183	615183	late histone H2B.L4	-	1	1	0.703834	2	5	2.04692	1	6	1.69544	1	5	2.37122	2.90823	2.40886	3.369
LOC617043	617043	histone H2B type 1	-	1	1	0.703834	2	5	2.04692	1	6	1.69544	1	5	2.37122	2.90823	2.40886	3.369
LOC781715	781715	collagen alpha-1(III) chain-like	-	1	1	0.703834	5	5	2.04692	0	0	0.292276	2	2	1.23289	2.90823	0.415263	1.75168
LY96	613753	lymphocyte antigen 96	MD-2|MD2|ly-96	1	1	0.703834	3	5	2.04692	4	12	3.099	3	6	2.75072	2.90823	4.40302	3.90819
MICAL3	532244	microtubule associated monooxygenase, calponin and LIM domain containing 3	MICAL-3	1	1	0.703834	3	5	2.04692	4	5	1.46155	2	2	1.23289	2.90823	2.07656	1.75168
RICTOR	527459	RPTOR independent companion of MTOR, complex 2	-	1	1	0.703834	5	5	2.04692	2	2	0.759954	0	0	0.474154	2.90823	1.07973	0.673673
RPS27L	614220	ribosomal protein S27-like	-	1	1	0.703834	3	5	2.04692	3	4	1.22768	1	1	0.853509	2.90823	1.74427	1.21266
SPATS1	511533	spermatogenesis associated, serine-rich 1	-	1	1	0.703834	3	5	2.04692	1	1	0.52611	1	1	0.853509	2.90823	0.747491	1.21266
TAF8	539938	TAF8 RNA polymerase II, TATA box binding protein (TBP)-associated factor, 43kDa	-	1	1	0.703834	3	5	2.04692	3	3	0.993809	1	1	0.853509	2.90823	1.41199	1.21266
ZNF148	613265	zinc finger protein 148	-	1	1	0.703834	3	5	2.04692	0	0	0.292276	2	2	1.23289	2.90823	0.415263	1.75168
CCT5	533784	chaperonin containing TCP1, subunit 5 (epsilon)	-	3	5	1.95534	11	16	5.65152	11	19	4.73698	3	3	1.61231	2.8903	2.42259	0.824566
LOC100299831	100299831	histone H2A	-	2	4	1.64243	3	13	4.66819	2	10	2.6311	2	10	4.269	2.84224	1.60195	2.59919
LOC524810	524810	IgM	-	7	26	8.53089	17	72	24.0426	13	41	9.88842	12	92	35.4958	2.8183	1.15913	4.16085
HSTN	100302500	histatherin	-	2	3	1.32955	2	10	3.68505	2	5	1.46155	2	11	4.64865	2.77166	1.09929	3.49641
ACP5	517002	acid phosphatase 5, tartrate resistant	TRAP	0	0	0.391007	2	2	1.06429	2	2	0.759954	0	0	0.474154	2.72193	1.94358	1.21265
ACTL10	101902179	actin-like 10	-	0	0	0.391007	2	2	1.06429	0	0	0.292276	0	0	0.474154	2.72193	0.747497	1.21265
ADAM15	784605	ADAM metallopeptidase domain 15	-	0	0	0.391007	2	2	1.06429	0	0	0.292276	0	0	0.474154	2.72193	0.747497	1.21265
ADAM7	529215	ADAM metallopeptidase domain 7	-	0	0	0.391007	2	2	1.06429	0	0	0.292276	0	0	0.474154	2.72193	0.747497	1.21265
ADARB1	521761	adenosine deaminase, RNA-specific, B1	-	0	0	0.391007	2	2	1.06429	0	0	0.292276	0	0	0.474154	2.72193	0.747497	1.21265
AEBP2	537791	AE binding protein 2	-	0	0	0.391007	2	2	1.06429	0	0	0.292276	0	0	0.474154	2.72193	0.747497	1.21265
AFAP1L2	615436	actin filament associated protein 1-like 2	-	0	0	0.391007	2	2	1.06429	0	0	0.292276	4	4	1.99175	2.72193	0.747497	5.0939
AGR2	415112	anterior gradient 2	-	0	0	0.391007	1	2	1.06429	2	4	1.22768	1	1	0.853509	2.72193	3.13978	2.18285
ALOX15B	286820	arachidonate 15-lipoxygenase, type B	-	0	0	0.391007	2	2	1.06429	1	2	0.759954	0	0	0.474154	2.72193	1.94358	1.21265
AMOTL1	541209	angiomotin like 1	-	0	0	0.391007	2	2	1.06429	0	0	0.292276	0	0	0.474154	2.72193	0.747497	1.21265
AP3B2	784163	adaptor-related protein complex 3, beta 2 subunit	-	0	0	0.391007	2	2	1.06429	1	6	1.69544	3	3	1.61231	2.72193	4.33609	4.12347
AP5Z1	512522	adaptor-related protein complex 5, zeta 1 subunit	-	0	0	0.391007	2	2	1.06429	0	0	0.292276	0	0	0.474154	2.72193	0.747497	1.21265
APBA2	514762	amyloid beta (A4) precursor protein-binding, family A, member 2	-	0	0	0.391007	2	2	1.06429	1	1	0.52611	0	0	0.474154	2.72193	1.34553	1.21265
APOM	505830	apolipoprotein M	-	0	0	0.391007	2	2	1.06429	0	0	0.292276	0	0	0.474154	2.72193	0.747497	1.21265
ApoN	445463	ovarian and testicular apolipoprotein N	-	0	0	0.391007	2	2	1.06429	2	2	0.759954	1	1	0.853509	2.72193	1.94358	2.18285
ARID4B	534612	AT rich interactive domain 4B (RBP1-like)	-	0	0	0.391007	1	2	1.06429	1	1	0.52611	0	0	0.474154	2.72193	1.34553	1.21265
ARL13B	512781	ADP-ribosylation factor-like 13B	-	0	0	0.391007	2	2	1.06429	0	0	0.292276	0	0	0.474154	2.72193	0.747497	1.21265
ASCL4	540730	achaete-scute family bHLH transcription factor 4	-	0	0	0.391007	2	2	1.06429	0	0	0.292276	0	0	0.474154	2.72193	0.747497	1.21265
ATP2C2	510329	ATPase, Ca++ transporting, type 2C, member 2	-	0	0	0.391007	2	2	1.06429	3	3	0.993809	5	5	2.37122	2.72193	2.54167	6.06439
ATP4A	521163	ATPase, H+/K+ exchanging, alpha polypeptide	-	0	0	0.391007	2	2	1.06429	0	0	0.292276	0	0	0.474154	2.72193	0.747497	1.21265
ATP5O	281640	ATP synthase, H+ transporting, mitochondrial F1 complex, O subunit	OSCP	0	0	0.391007	2	2	1.06429	0	0	0.292276	0	0	0.474154	2.72193	0.747497	1.21265
ATP5S	493709	ATP synthase, H+ transporting, mitochondrial Fo complex, subunit s (factor B)	FB	0	0	0.391007	1	2	1.06429	0	0	0.292276	1	1	0.853509	2.72193	0.747497	2.18285
AZGP1	508800	alpha-2-glycoprotein 1, zinc-binding	ZAG	0	0	0.391007	2	2	1.06429	1	1	0.52611	1	8	3.5098	2.72193	1.34553	8.97632
BAI1	524070	brain-specific angiogenesis inhibitor 1	-	0	0	0.391007	2	2	1.06429	1	1	0.52611	2	2	1.23289	2.72193	1.34553	3.15313
BCO1	534696	beta-carotene oxygenase 1	BCMO1|betaCO	0	0	0.391007	1	2	1.06429	0	0	0.292276	0	0	0.474154	2.72193	0.747497	1.21265
BLM	534148	Bloom syndrome, RecQ helicase-like	-	0	0	0.391007	2	2	1.06429	1	1	0.52611	3	3	1.61231	2.72193	1.34553	4.12347
BRCC3	519513	BRCA1/BRCA2-containing complex, subunit 3	CXorf53	0	0	0.391007	1	2	1.06429	2	2	0.759954	0	0	0.474154	2.72193	1.94358	1.21265
BRD1	100336626	bromodomain containing 1	-	0	0	0.391007	2	2	1.06429	0	0	0.292276	0	0	0.474154	2.72193	0.747497	1.21265
BRINP1	538990	bone morphogenetic protein/retinoic acid inducible neural-specific 1	DBC1	0	0	0.391007	2	2	1.06429	0	0	0.292276	0	0	0.474154	2.72193	0.747497	1.21265
BRSK2	535868	BR serine/threonine kinase 2	-	0	0	0.391007	2	2	1.06429	1	1	0.52611	0	0	0.474154	2.72193	1.34553	1.21265
BSN	522724	bassoon presynaptic cytomatrix protein	-	0	0	0.391007	2	2	1.06429	0	0	0.292276	2	2	1.23289	2.72193	0.747497	3.15313
BTD	537669	biotinidase	Biotinase	0	0	0.391007	1	2	1.06429	0	0	0.292276	0	0	0.474154	2.72193	0.747497	1.21265
C10H15orf48	614805	chromosome 10 open reading frame, human C15orf48	-	0	0	0.391007	1	2	1.06429	2	4	1.22768	0	0	0.474154	2.72193	3.13978	1.21265
C19H17orf59	539395	chromosome 19 open reading frame, human C17orf59	C17orf59	0	0	0.391007	2	2	1.06429	0	0	0.292276	0	0	0.474154	2.72193	0.747497	1.21265
C2H2orf47	510566	chromosome 2 open reading frame, human C2orf47	C2orf47	0	0	0.391007	2	2	1.06429	1	2	0.759954	0	0	0.474154	2.72193	1.94358	1.21265
C8B	513217	complement component 8, beta polypeptide	-	0	0	0.391007	2	2	1.06429	2	2	0.759954	1	1	0.853509	2.72193	1.94358	2.18285
CACNA1D	408013	calcium channel, voltage-dependent, L type, alpha 1D subunit	-	0	0	0.391007	2	2	1.06429	2	2	0.759954	2	2	1.23289	2.72193	1.94358	3.15313
CAMK2A	530719	calcium/calmodulin-dependent protein kinase II alpha	-	0	0	0.391007	1	2	1.06429	3	3	0.993809	0	0	0.474154	2.72193	2.54167	1.21265
CAMK2G	282162	calcium/calmodulin-dependent protein kinase II gamma	-	0	0	0.391007	1	2	1.06429	3	4	1.22768	1	2	1.23289	2.72193	3.13978	3.15313
CAPN11	527966	calpain 11	-	0	0	0.391007	2	2	1.06429	0	0	0.292276	0	0	0.474154	2.72193	0.747497	1.21265
CASKIN1	614560	CASK interacting protein 1	-	0	0	0.391007	2	2	1.06429	0	0	0.292276	1	1	0.853509	2.72193	0.747497	2.18285
CCDC15	512305	coiled-coil domain containing 15	-	0	0	0.391007	2	2	1.06429	0	0	0.292276	0	0	0.474154	2.72193	0.747497	1.21265
CCDC38	517752	coiled-coil domain containing 38	-	0	0	0.391007	1	2	1.06429	1	1	0.52611	1	2	1.23289	2.72193	1.34553	3.15313
CCDC73	521905	coiled-coil domain containing 73	-	0	0	0.391007	2	2	1.06429	0	0	0.292276	0	0	0.474154	2.72193	0.747497	1.21265
CCHCR1	514215	coiled-coil alpha-helical rod protein 1	C6orf18	0	0	0.391007	2	2	1.06429	1	1	0.52611	0	0	0.474154	2.72193	1.34553	1.21265
CDC27	540660	cell division cycle 27	-	0	0	0.391007	2	2	1.06429	0	0	0.292276	1	1	0.853509	2.72193	0.747497	2.18285
CDON	536011	cell adhesion associated, oncogene regulated	-	0	0	0.391007	2	2	1.06429	0	0	0.292276	0	0	0.474154	2.72193	0.747497	1.21265
CDRT1	511953	CMT1A duplicated region transcript 1	FBXW10	0	0	0.391007	2	2	1.06429	0	0	0.292276	0	0	0.474154	2.72193	0.747497	1.21265
CES4A	529706	carboxylesterase 4A	CES8	0	0	0.391007	2	2	1.06429	0	0	0.292276	0	0	0.474154	2.72193	0.747497	1.21265
CFAP70	529891	cilia and flagella associated protein 70	TTC18	0	0	0.391007	1	2	1.06429	0	0	0.292276	0	0	0.474154	2.72193	0.747497	1.21265
CFAP74	617386	cilia and flagella associated protein 74	-	0	0	0.391007	2	2	1.06429	0	0	0.292276	0	0	0.474154	2.72193	0.747497	1.21265
CFDP2	286876	craniofacial development protein 2	bcnt|p97	0	0	0.391007	2	2	1.06429	1	1	0.52611	1	1	0.853509	2.72193	1.34553	2.18285
CHGB	281071	chromogranin B (secretogranin 1)	-	0	0	0.391007	2	2	1.06429	0	0	0.292276	0	0	0.474154	2.72193	0.747497	1.21265
CLASP2	531418	cytoplasmic linker associated protein 2	-	0	0	0.391007	2	2	1.06429	1	1	0.52611	0	0	0.474154	2.72193	1.34553	1.21265
CLINT1	538540	clathrin interactor 1	-	0	0	0.391007	2	2	1.06429	2	2	0.759954	0	0	0.474154	2.72193	1.94358	1.21265
CLIP4	515213	CAP-GLY domain containing linker protein family, member 4	-	0	0	0.391007	1	2	1.06429	0	0	0.292276	0	0	0.474154	2.72193	0.747497	1.21265
CMTR2	781914	cap methyltransferase 2	FTSJD1	0	0	0.391007	2	2	1.06429	1	1	0.52611	0	0	0.474154	2.72193	1.34553	1.21265
COL10A1	282416	collagen, type X, alpha 1	-	0	0	0.391007	2	2	1.06429	1	1	0.52611	0	0	0.474154	2.72193	1.34553	1.21265
CPD	532189	carboxypeptidase D	-	0	0	0.391007	2	2	1.06429	1	1	0.52611	0	0	0.474154	2.72193	1.34553	1.21265
CPOX	540283	coproporphyrinogen oxidase	-	0	0	0.391007	2	2	1.06429	0	0	0.292276	0	0	0.474154	2.72193	0.747497	1.21265
CPSF4	280875	cleavage and polyadenylation specific factor 4, 30kDa	NAR	0	0	0.391007	2	2	1.06429	0	0	0.292276	0	0	0.474154	2.72193	0.747497	1.21265
CPXM1	532219	carboxypeptidase X (M14 family), member 1	CPXM	0	0	0.391007	1	2	1.06429	0	0	0.292276	3	3	1.61231	2.72193	0.747497	4.12347
CPXM2	534505	carboxypeptidase X (M14 family), member 2	-	0	0	0.391007	2	2	1.06429	3	3	0.993809	0	0	0.474154	2.72193	2.54167	1.21265
CRAMP1L	520515	Crm, cramped-like (Drosophila)	-	0	0	0.391007	2	2	1.06429	2	2	0.759954	0	0	0.474154	2.72193	1.94358	1.21265
CRLF1	511086	cytokine receptor-like factor 1	-	0	0	0.391007	1	2	1.06429	1	1	0.52611	0	0	0.474154	2.72193	1.34553	1.21265
CRYZL1	506426	crystallin, zeta (quinone reductase)-like 1	-	0	0	0.391007	2	2	1.06429	0	0	0.292276	0	0	0.474154	2.72193	0.747497	1.21265
CTNND1	515187	catenin (cadherin-associated protein), delta 1	-	0	0	0.391007	2	2	1.06429	6	8	2.16325	0	0	0.474154	2.72193	5.53251	1.21265
CTSZ	404187	cathepsin Z	-	0	0	0.391007	2	2	1.06429	2	2	0.759954	0	0	0.474154	2.72193	1.94358	1.21265
CUL2	535219	cullin 2	-	0	0	0.391007	2	2	1.06429	0	0	0.292276	0	0	0.474154	2.72193	0.747497	1.21265
DCST2	521798	DC-STAMP domain containing 2	-	0	0	0.391007	2	2	1.06429	0	0	0.292276	0	0	0.474154	2.72193	0.747497	1.21265
DDX26B	540312	DEAD/H (Asp-Glu-Ala-Asp/His) box polypeptide 26B	-	0	0	0.391007	1	2	1.06429	0	0	0.292276	0	0	0.474154	2.72193	0.747497	1.21265
DDX43	100337502	DEAD (Asp-Glu-Ala-Asp) box polypeptide 43	-	0	0	0.391007	1	2	1.06429	0	0	0.292276	1	2	1.23289	2.72193	0.747497	3.15313
DEFB4A	286836	defensin, beta 4A	BNBD-4|BNBD4|DEFB4	0	0	0.391007	1	2	1.06429	1	3	0.993809	0	0	0.474154	2.72193	2.54167	1.21265
DEFB5	783935	defensin, beta 5	BNDB-5	0	0	0.391007	1	2	1.06429	1	3	0.993809	0	0	0.474154	2.72193	2.54167	1.21265
DEFB7	768320	defensin beta 7	DEFB8|bnbd8|defb404	0	0	0.391007	1	2	1.06429	2	3	0.993809	0	0	0.474154	2.72193	2.54167	1.21265
DENND2A	512632	DENN/MADD domain containing 2A	-	0	0	0.391007	2	2	1.06429	0	0	0.292276	0	0	0.474154	2.72193	0.747497	1.21265
DHX37	529207	DEAH (Asp-Glu-Ala-His) box polypeptide 37	kurz-like	0	0	0.391007	2	2	1.06429	1	1	0.52611	0	0	0.474154	2.72193	1.34553	1.21265
DHX57	540993	DEAH (Asp-Glu-Ala-Asp/His) box polypeptide 57	-	0	0	0.391007	2	2	1.06429	3	3	0.993809	0	0	0.474154	2.72193	2.54167	1.21265
DIRAS2	538667	DIRAS family, GTP-binding RAS-like 2	-	0	0	0.391007	2	2	1.06429	0	0	0.292276	1	1	0.853509	2.72193	0.747497	2.18285
DLG1	785291	discs, large homolog 1 (Drosophila)	-	0	0	0.391007	2	2	1.06429	0	0	0.292276	0	0	0.474154	2.72193	0.747497	1.21265
DLX2	528490	distal-less homeobox 2	-	0	0	0.391007	2	2	1.06429	0	0	0.292276	0	0	0.474154	2.72193	0.747497	1.21265
DNAH9	790891	dynein, axonemal, heavy chain 9	Bv2	0	0	0.391007	1	2	1.06429	1	1	0.52611	1	1	0.853509	2.72193	1.34553	2.18285
DNAJC7	530254	DnaJ (Hsp40) homolog, subfamily C, member 7	-	0	0	0.391007	1	2	1.06429	2	2	0.759954	0	0	0.474154	2.72193	1.94358	1.21265
DSCAML1	538739	Down syndrome cell adhesion molecule like 1	-	0	0	0.391007	2	2	1.06429	1	1	0.52611	0	0	0.474154	2.72193	1.34553	1.21265
DUSP3	615432	dual specificity phosphatase 3	-	0	0	0.391007	2	2	1.06429	3	3	0.993809	0	0	0.474154	2.72193	2.54167	1.21265
E2F1	535369	E2F transcription factor 1	-	0	0	0.391007	2	2	1.06429	0	0	0.292276	0	0	0.474154	2.72193	0.747497	1.21265
E2F7	526129	E2F transcription factor 7	-	0	0	0.391007	1	2	1.06429	2	2	0.759954	0	0	0.474154	2.72193	1.94358	1.21265
EAF2	613523	ELL associated factor 2	-	0	0	0.391007	2	2	1.06429	0	0	0.292276	0	0	0.474154	2.72193	0.747497	1.21265
EFCC1	617677	EF-hand and coiled-coil domain containing 1	CCDC48	0	0	0.391007	2	2	1.06429	0	0	0.292276	0	0	0.474154	2.72193	0.747497	1.21265
EFHC2	100336399	EF-hand domain (C-terminal) containing 2	-	0	0	0.391007	2	2	1.06429	0	0	0.292276	1	1	0.853509	2.72193	0.747497	2.18285
EGLN3	535578	egl-9 family hypoxia-inducible factor 3	-	0	0	0.391007	2	2	1.06429	0	0	0.292276	0	0	0.474154	2.72193	0.747497	1.21265
EHMT2	514062	euchromatic histone-lysine N-methyltransferase 2	BAT8	0	0	0.391007	2	2	1.06429	3	3	0.993809	2	2	1.23289	2.72193	2.54167	3.15313
EIF3K	515326	eukaryotic translation initiation factor 3, subunit K	-	0	0	0.391007	2	2	1.06429	0	0	0.292276	0	0	0.474154	2.72193	0.747497	1.21265
ELTD1	535066	EGF, latrophilin and seven transmembrane domain containing 1	-	0	0	0.391007	1	2	1.06429	0	0	0.292276	0	0	0.474154	2.72193	0.747497	1.21265
EMB	785366	embigin	-	0	0	0.391007	2	2	1.06429	2	2	0.759954	0	0	0.474154	2.72193	1.94358	1.21265
EMC10	507692	ER membrane protein complex subunit 10	C18H19orf63|INM02	0	0	0.391007	2	2	1.06429	0	0	0.292276	0	0	0.474154	2.72193	0.747497	1.21265
EMILIN3	788927	elastin microfibril interfacer 3	-	0	0	0.391007	2	2	1.06429	0	0	0.292276	0	0	0.474154	2.72193	0.747497	1.21265
ENTPD6	508097	ectonucleoside triphosphate diphosphohydrolase 6 (putative)	-	0	0	0.391007	2	2	1.06429	0	0	0.292276	0	0	0.474154	2.72193	0.747497	1.21265
EPHA6	100336601	EPH receptor A6	-	0	0	0.391007	2	2	1.06429	0	0	0.292276	0	0	0.474154	2.72193	0.747497	1.21265
EPHB1	534731	EPH receptor B1	-	0	0	0.391007	2	2	1.06429	0	0	0.292276	0	0	0.474154	2.72193	0.747497	1.21265
ESRRG	536732	estrogen-related receptor gamma	-	0	0	0.391007	2	2	1.06429	0	0	0.292276	0	0	0.474154	2.72193	0.747497	1.21265
ETAA1	282224	Ewing tumor-associated antigen 1	ETAA16	0	0	0.391007	2	2	1.06429	0	0	0.292276	0	0	0.474154	2.72193	0.747497	1.21265
ETV2	514231	ets variant 2	-	0	0	0.391007	2	2	1.06429	1	1	0.52611	0	0	0.474154	2.72193	1.34553	1.21265
F11R	281258	F11 receptor	JAM1	0	0	0.391007	2	2	1.06429	3	6	1.69544	4	6	2.75072	2.72193	4.33609	7.03496
F13A1	617881	coagulation factor XIII, A1 polypeptide	-	0	0	0.391007	2	2	1.06429	0	0	0.292276	0	0	0.474154	2.72193	0.747497	1.21265
F5	280687	coagulation factor V (proaccelerin, labile factor)	-	0	0	0.391007	2	2	1.06429	0	0	0.292276	0	0	0.474154	2.72193	0.747497	1.21265
FAM149A	512887	family with sequence similarity 149, member A	-	0	0	0.391007	2	2	1.06429	3	4	1.22768	0	0	0.474154	2.72193	3.13978	1.21265
FAM179A	100298060	family with sequence similarity 179, member A	-	0	0	0.391007	2	2	1.06429	0	0	0.292276	0	0	0.474154	2.72193	0.747497	1.21265
FASTK	509781	Fas-activated serine/threonine kinase	-	0	0	0.391007	2	2	1.06429	2	2	0.759954	1	1	0.853509	2.72193	1.94358	2.18285
FBN3	787458	fibrillin 3	-	0	0	0.391007	2	2	1.06429	1	1	0.52611	0	0	0.474154	2.72193	1.34553	1.21265
FBRSL1	785549	fibrosin-like 1	-	0	0	0.391007	2	2	1.06429	0	0	0.292276	0	0	0.474154	2.72193	0.747497	1.21265
FBXL12	617304	F-box and leucine-rich repeat protein 12	-	0	0	0.391007	2	2	1.06429	0	0	0.292276	0	0	0.474154	2.72193	0.747497	1.21265
FBXO41	536077	F-box protein 41	-	0	0	0.391007	2	2	1.06429	0	0	0.292276	0	0	0.474154	2.72193	0.747497	1.21265
FCER1G	282226	Fc fragment of IgE, high affinity I, receptor for; gamma polypeptide	-	0	0	0.391007	1	2	1.06429	3	4	1.22768	0	0	0.474154	2.72193	3.13978	1.21265
FCGRT	338062	Fc fragment of IgG, receptor, transporter, alpha	-	0	0	0.391007	1	2	1.06429	1	1	0.52611	1	2	1.23289	2.72193	1.34553	3.15313
FILIP1	514193	filamin A interacting protein 1	-	0	0	0.391007	2	2	1.06429	0	0	0.292276	0	0	0.474154	2.72193	0.747497	1.21265
FKBP9	534182	FK506 binding protein 9, 63 kDa	FKBP-9	0	0	0.391007	2	2	1.06429	0	0	0.292276	0	0	0.474154	2.72193	0.747497	1.21265
FMNL2	788312	formin-like 2	-	0	0	0.391007	2	2	1.06429	9	10	2.6311	4	4	1.99175	2.72193	6.72904	5.0939
FMNL3	540105	formin-like 3	-	0	0	0.391007	2	2	1.06429	5	5	1.46155	0	0	0.474154	2.72193	3.73792	1.21265
FUOM	613571	fucose mutarotase	C26H10orf125	0	0	0.391007	2	2	1.06429	1	1	0.52611	0	0	0.474154	2.72193	1.34553	1.21265
FUT11	539329	fucosyltransferase 11 (alpha (1,3) fucosyltransferase)	-	0	0	0.391007	2	2	1.06429	0	0	0.292276	0	0	0.474154	2.72193	0.747497	1.21265
FZD1	445417	frizzled class receptor 1	-	0	0	0.391007	2	2	1.06429	0	0	0.292276	0	0	0.474154	2.72193	0.747497	1.21265
GABRG3	613670	gamma-aminobutyric acid (GABA) A receptor, gamma 3	-	0	0	0.391007	2	2	1.06429	0	0	0.292276	0	0	0.474154	2.72193	0.747497	1.21265
GATA4	327716	GATA binding protein 4	-	0	0	0.391007	2	2	1.06429	0	0	0.292276	0	0	0.474154	2.72193	0.747497	1.21265
GCC2	539484	GRIP and coiled-coil domain containing 2	-	0	0	0.391007	2	2	1.06429	0	0	0.292276	1	1	0.853509	2.72193	0.747497	2.18285
GDA	525937	guanine deaminase	-	0	0	0.391007	2	2	1.06429	1	2	0.759954	0	0	0.474154	2.72193	1.94358	1.21265
GIGYF1	532406	GRB10 interacting GYF protein 1	-	0	0	0.391007	2	2	1.06429	0	0	0.292276	0	0	0.474154	2.72193	0.747497	1.21265
GLI1	517588	GLI family zinc finger 1	GLI	0	0	0.391007	2	2	1.06429	0	0	0.292276	0	0	0.474154	2.72193	0.747497	1.21265
GPR98	537034	G protein-coupled receptor 98	-	0	0	0.391007	2	2	1.06429	0	0	0.292276	0	0	0.474154	2.72193	0.747497	1.21265
GRB10	407210	growth factor receptor-bound protein 10	-	0	0	0.391007	2	2	1.06429	0	0	0.292276	0	0	0.474154	2.72193	0.747497	1.21265
HABP2	507993	hyaluronan binding protein 2	-	0	0	0.391007	2	2	1.06429	0	0	0.292276	0	0	0.474154	2.72193	0.747497	1.21265
HAPLN2	514791	hyaluronan and proteoglycan link protein 2	-	0	0	0.391007	1	2	1.06429	1	3	0.993809	1	2	1.23289	2.72193	2.54167	3.15313
HBG	511735	hemoglobin, gamma	-	0	0	0.391007	2	2	1.06429	3	3	0.993809	1	1	0.853509	2.72193	2.54167	2.18285
HCFC1	512908	host cell factor C1	-	0	0	0.391007	2	2	1.06429	2	3	0.993809	4	5	2.37122	2.72193	2.54167	6.06439
HDLBP	767882	vigilin	-	0	0	0.391007	2	2	1.06429	5	6	1.69544	0	0	0.474154	2.72193	4.33609	1.21265
HECTD3	513646	HECT domain containing E3 ubiquitin protein ligase 3	-	0	0	0.391007	2	2	1.06429	1	1	0.52611	0	0	0.474154	2.72193	1.34553	1.21265
HELB	614572	helicase (DNA) B	-	0	0	0.391007	2	2	1.06429	0	0	0.292276	0	0	0.474154	2.72193	0.747497	1.21265
HEXB	618571	hexosaminidase B (beta polypeptide)	-	0	0	0.391007	2	2	1.06429	0	0	0.292276	0	0	0.474154	2.72193	0.747497	1.21265
HIBADH	512002	3-hydroxyisobutyrate dehydrogenase	-	0	0	0.391007	2	2	1.06429	0	0	0.292276	1	1	0.853509	2.72193	0.747497	2.18285
HK2	788926	hexokinase 2	-	0	0	0.391007	2	2	1.06429	2	2	0.759954	0	0	0.474154	2.72193	1.94358	1.21265
HSCB	786040	HscB mitochondrial iron-sulfur cluster co-chaperone	-	0	0	0.391007	2	2	1.06429	0	0	0.292276	0	0	0.474154	2.72193	0.747497	1.21265
HSPA12A	540050	heat shock 70kDa protein 12A	-	0	0	0.391007	2	2	1.06429	5	5	1.46155	3	3	1.61231	2.72193	3.73792	4.12347
HSPE1	281833	heat shock 10kDa protein 1	-	0	0	0.391007	2	2	1.06429	2	2	0.759954	0	0	0.474154	2.72193	1.94358	1.21265
ICA1L	538992	islet cell autoantigen 1,69kDa-like	-	0	0	0.391007	2	2	1.06429	0	0	0.292276	0	0	0.474154	2.72193	0.747497	1.21265
ICAM1	281839	intercellular adhesion molecule 1	-	0	0	0.391007	2	2	1.06429	3	3	0.993809	3	3	1.61231	2.72193	2.54167	4.12347
ICAM3	281840	intercellular adhesion molecule 3	-	0	0	0.391007	2	2	1.06429	6	6	1.69544	4	4	1.99175	2.72193	4.33609	5.0939
IFITM2	615833	interferon induced transmembrane protein 2 (1-8D)	-	0	0	0.391007	1	2	1.06429	1	2	0.759954	0	0	0.474154	2.72193	1.94358	1.21265
IFNT	100313957	interferon-tau 3g	-	0	0	0.391007	2	2	1.06429	0	0	0.292276	0	0	0.474154	2.72193	0.747497	1.21265
IFNT2	317698	interferon tau	IFN-tau-c2|IFNT|IFNT1|TP-1	0	0	0.391007	2	2	1.06429	1	1	0.52611	0	0	0.474154	2.72193	1.34553	1.21265
IFNT3	100313956	interferon tau-3	IFNT	0	0	0.391007	2	2	1.06429	0	0	0.292276	0	0	0.474154	2.72193	0.747497	1.21265
IGFBP3	282261	insulin-like growth factor binding protein 3	IGFBP-3	0	0	0.391007	2	2	1.06429	0	0	0.292276	0	0	0.474154	2.72193	0.747497	1.21265
IL15RA	615030	interleukin 15 receptor, alpha	-	0	0	0.391007	2	2	1.06429	0	0	0.292276	0	0	0.474154	2.72193	0.747497	1.21265
IMMT	508853	inner membrane protein, mitochondrial	-	0	0	0.391007	2	2	1.06429	1	1	0.52611	0	0	0.474154	2.72193	1.34553	1.21265
IRGC	539080	immunity-related GTPase family, cinema	IFGGE	0	0	0.391007	2	2	1.06429	0	0	0.292276	1	1	0.853509	2.72193	0.747497	2.18285
IRS4	514607	insulin receptor substrate 4	-	0	0	0.391007	2	2	1.06429	1	1	0.52611	0	0	0.474154	2.72193	1.34553	1.21265
ISPD	104968457	isoprenoid synthase domain containing	-	0	0	0.391007	2	2	1.06429	0	0	0.292276	0	0	0.474154	2.72193	0.747497	1.21265
ITFG1	512545	integrin alpha FG-GAP repeat containing 1	-	0	0	0.391007	2	2	1.06429	1	1	0.52611	0	0	0.474154	2.72193	1.34553	1.21265
ITGB5	282564	integrin, beta 5	-	0	0	0.391007	1	2	1.06429	1	1	0.52611	0	0	0.474154	2.72193	1.34553	1.21265
ITIH1	508356	inter-alpha-trypsin inhibitor heavy chain 1	-	0	0	0.391007	2	2	1.06429	3	3	0.993809	1	1	0.853509	2.72193	2.54167	2.18285
ITPKA	615813	inositol-trisphosphate 3-kinase A	-	0	0	0.391007	2	2	1.06429	0	0	0.292276	3	3	1.61231	2.72193	0.747497	4.12347
KCNC4	540768	potassium voltage-gated channel, Shaw-related subfamily, member 4	-	0	0	0.391007	2	2	1.06429	0	0	0.292276	1	1	0.853509	2.72193	0.747497	2.18285
KCNG2	506324	potassium voltage-gated channel, subfamily G, member 2	-	0	0	0.391007	2	2	1.06429	0	0	0.292276	0	0	0.474154	2.72193	0.747497	1.21265
KCNG4	534070	potassium voltage-gated channel, subfamily G, member 4	-	0	0	0.391007	2	2	1.06429	0	0	0.292276	0	0	0.474154	2.72193	0.747497	1.21265
KIAA0391	532995	KIAA0391 ortholog	-	0	0	0.391007	2	2	1.06429	0	0	0.292276	1	1	0.853509	2.72193	0.747497	2.18285
KIAA1191	508617	KIAA1191 ortholog	P33MONOX	0	0	0.391007	1	2	1.06429	0	0	0.292276	0	0	0.474154	2.72193	0.747497	1.21265
KIAA1549L	100300544	KIAA1549-like ortholog	C15H11orf41	0	0	0.391007	2	2	1.06429	0	0	0.292276	2	2	1.23289	2.72193	0.747497	3.15313
KIAA2012	614993	KIAA2012 ortholog	-	0	0	0.391007	2	2	1.06429	0	0	0.292276	0	0	0.474154	2.72193	0.747497	1.21265
KIF14	531074	kinesin family member 14	-	0	0	0.391007	2	2	1.06429	1	1	0.52611	0	0	0.474154	2.72193	1.34553	1.21265
KIF26B	101902369	kinesin family member 26B	-	0	0	0.391007	2	2	1.06429	3	3	0.993809	4	4	1.99175	2.72193	2.54167	5.0939
KLHDC7A	530171	kelch domain containing 7A	-	0	0	0.391007	2	2	1.06429	1	1	0.52611	0	0	0.474154	2.72193	1.34553	1.21265
KLHL34	519605	kelch-like family member 34	-	0	0	0.391007	2	2	1.06429	0	0	0.292276	0	0	0.474154	2.72193	0.747497	1.21265
KMT2A	508330	lysine (K)-specific methyltransferase 2A	MLL	0	0	0.391007	2	2	1.06429	1	1	0.52611	0	0	0.474154	2.72193	1.34553	1.21265
KNOP1	511442	lysine-rich nucleolar protein 1	C25H16orf88|TSG118	0	0	0.391007	2	2	1.06429	0	0	0.292276	0	0	0.474154	2.72193	0.747497	1.21265
KPNA4	535090	karyopherin alpha 4 (importin alpha 3)	-	0	0	0.391007	1	2	1.06429	1	1	0.52611	0	0	0.474154	2.72193	1.34553	1.21265
LAMB3	529939	laminin, beta 3	-	0	0	0.391007	2	2	1.06429	0	0	0.292276	0	0	0.474154	2.72193	0.747497	1.21265
LAMP1	281897	lysosomal-associated membrane protein 1	-	0	0	0.391007	2	2	1.06429	1	1	0.52611	0	0	0.474154	2.72193	1.34553	1.21265
LAMP2	529148	lysosomal-associated membrane protein 2	-	0	0	0.391007	1	2	1.06429	2	3	0.993809	2	2	1.23289	2.72193	2.54167	3.15313
LCAT	510960	lecithin-cholesterol acyltransferase	-	0	0	0.391007	1	2	1.06429	0	0	0.292276	0	0	0.474154	2.72193	0.747497	1.21265
LMAN1L	617152	lectin, mannose-binding, 1 like	-	0	0	0.391007	2	2	1.06429	0	0	0.292276	1	1	0.853509	2.72193	0.747497	2.18285
LMTK3	100140306	lemur tyrosine kinase 3	-	0	0	0.391007	2	2	1.06429	0	0	0.292276	0	0	0.474154	2.72193	0.747497	1.21265
LOC100125946	100125946	uncharacterized LOC100125946	-	0	0	0.391007	2	2	1.06429	1	1	0.52611	0	0	0.474154	2.72193	1.34553	1.21265
LOC100297522	100297522	60S ribosomal protein L38	-	0	0	0.391007	1	2	1.06429	2	3	0.993809	0	0	0.474154	2.72193	2.54167	1.21265
LOC100337001	100337001	ankyrin repeat domain-containing protein 26	-	0	0	0.391007	2	2	1.06429	0	0	0.292276	0	0	0.474154	2.72193	0.747497	1.21265
LOC100337214	100337214	lipid phosphate phosphatase-related protein type 3	-	0	0	0.391007	2	2	1.06429	1	1	0.52611	0	0	0.474154	2.72193	1.34553	1.21265
LOC100847146	100847146	zinc finger protein 75D-like	-	0	0	0.391007	2	2	1.06429	1	1	0.52611	0	0	0.474154	2.72193	1.34553	1.21265
LOC100847952	100847952	collagen alpha-1(XXVIII) chain	COL28A1	0	0	0.391007	2	2	1.06429	0	0	0.292276	3	4	1.99175	2.72193	0.747497	5.0939
LOC100848865	100848865	protein CFAP46	TTC40	0	0	0.391007	2	2	1.06429	0	0	0.292276	0	0	0.474154	2.72193	0.747497	1.21265
LOC100849143	100849143	melanoma-associated antigen B10-like	-	0	0	0.391007	1	2	1.06429	0	0	0.292276	0	0	0.474154	2.72193	0.747497	1.21265
LOC100849391	100849391	serpin B4-like	-	0	0	0.391007	2	2	1.06429	2	3	0.993809	0	0	0.474154	2.72193	2.54167	1.21265
LOC100849927	100849927	tubulointerstitial nephritis antigen-like	-	0	0	0.391007	2	2	1.06429	0	0	0.292276	0	0	0.474154	2.72193	0.747497	1.21265
LOC100850337	100850337	uncharacterized protein KIAA1109-like	-	0	0	0.391007	2	2	1.06429	0	0	0.292276	0	0	0.474154	2.72193	0.747497	1.21265
LOC101902144	101902144	putative PRAME family member 24	-	0	0	0.391007	2	2	1.06429	0	0	0.292276	0	0	0.474154	2.72193	0.747497	1.21265
LOC101902870	101902870	basic salivary proline-rich protein 2	-	0	0	0.391007	2	2	1.06429	0	0	0.292276	0	0	0.474154	2.72193	0.747497	1.21265
LOC101902890	101902890	DLA class II histocompatibility antigen, DR-1 beta chain-like	-	0	0	0.391007	2	2	1.06429	0	0	0.292276	0	0	0.474154	2.72193	0.747497	1.21265
LOC101903340	101903340	uncharacterized LOC101903340	-	0	0	0.391007	1	2	1.06429	1	1	0.52611	1	2	1.23289	2.72193	1.34553	3.15313
LOC101903710	101903710	uncharacterized LOC101903710	-	0	0	0.391007	2	2	1.06429	0	0	0.292276	0	0	0.474154	2.72193	0.747497	1.21265
LOC101903982	101903982	synaptopodin 2-like protein	-	0	0	0.391007	2	2	1.06429	0	0	0.292276	0	0	0.474154	2.72193	0.747497	1.21265
LOC101904435	101904435	zinc finger protein 665-like	-	0	0	0.391007	1	2	1.06429	2	3	0.993809	1	1	0.853509	2.72193	2.54167	2.18285
LOC101905822	101905822	histone H2B type 2-E-like	-	0	0	0.391007	1	2	1.06429	2	8	2.16325	1	2	1.23289	2.72193	5.53251	3.15313
LOC101906207	101906207	homeobox protein engrailed-1-like	-	0	0	0.391007	2	2	1.06429	0	0	0.292276	2	2	1.23289	2.72193	0.747497	3.15313
LOC101907229	101907229	uncharacterized LOC101907229	-	0	0	0.391007	2	2	1.06429	0	0	0.292276	0	0	0.474154	2.72193	0.747497	1.21265
LOC101907703	101907703	uncharacterized LOC101907703	-	0	0	0.391007	2	2	1.06429	0	0	0.292276	0	0	0.474154	2.72193	0.747497	1.21265
LOC101908231	101908231	zinc finger protein 256-like	-	0	0	0.391007	2	2	1.06429	0	0	0.292276	0	0	0.474154	2.72193	0.747497	1.21265
LOC101908254	101908254	zinc finger protein 316-like	-	0	0	0.391007	2	2	1.06429	0	0	0.292276	0	0	0.474154	2.72193	0.747497	1.21265
LOC101908803	101908803	radial spoke head protein 3 homolog	-	0	0	0.391007	2	2	1.06429	0	0	0.292276	0	0	0.474154	2.72193	0.747497	1.21265
LOC101908944	101908944	EMI domain-containing protein 1-like	-	0	0	0.391007	2	2	1.06429	0	0	0.292276	0	0	0.474154	2.72193	0.747497	1.21265
LOC101908991	101908991	vegetative cell wall protein gp1-like	-	0	0	0.391007	2	2	1.06429	0	0	0.292276	0	0	0.474154	2.72193	0.747497	1.21265
LOC101910065	101910065	MAP kinase-activating death domain protein-like	-	0	0	0.391007	2	2	1.06429	0	0	0.292276	3	3	1.61231	2.72193	0.747497	4.12347
LOC104968438	104968438	interferon omega-1-like	-	0	0	0.391007	2	2	1.06429	0	0	0.292276	0	0	0.474154	2.72193	0.747497	1.21265
LOC104968444	104968444	tumor necrosis factor receptor superfamily member 10B-like	-	0	0	0.391007	1	2	1.06429	1	1	0.52611	0	0	0.474154	2.72193	1.34553	1.21265
LOC104968645	104968645	serpin B3-like	-	0	0	0.391007	2	2	1.06429	1	2	0.759954	0	0	0.474154	2.72193	1.94358	1.21265
LOC104969469	104969469	uncharacterized LOC104969469	-	0	0	0.391007	2	2	1.06429	0	0	0.292276	0	0	0.474154	2.72193	0.747497	1.21265
LOC104969768	104969768	uncharacterized LOC104969768	-	0	0	0.391007	2	2	1.06429	0	0	0.292276	0	0	0.474154	2.72193	0.747497	1.21265
LOC104972471	104972471	disintegrin and metalloproteinase domain-containing protein 20-like	-	0	0	0.391007	1	2	1.06429	0	0	0.292276	0	0	0.474154	2.72193	0.747497	1.21265
LOC104972583	104972583	olfactory receptor 287-like	-	0	0	0.391007	2	2	1.06429	0	0	0.292276	0	0	0.474154	2.72193	0.747497	1.21265
LOC104972622	104972622	polycystic kidney disease and receptor for egg jelly-related protein-like	-	0	0	0.391007	2	2	1.06429	2	2	0.759954	2	2	1.23289	2.72193	1.94358	3.15313
LOC104972780	104972780	collagen alpha-1(I) chain-like	-	0	0	0.391007	2	2	1.06429	1	1	0.52611	0	0	0.474154	2.72193	1.34553	1.21265
LOC104973163	104973163	spidroin-1-like	-	0	0	0.391007	2	2	1.06429	0	0	0.292276	0	0	0.474154	2.72193	0.747497	1.21265
LOC104973273	104973273	collagen alpha-1(X) chain-like	-	0	0	0.391007	2	2	1.06429	0	0	0.292276	0	0	0.474154	2.72193	0.747497	1.21265
LOC104974852	104974852	IgGFc-binding protein-like	-	0	0	0.391007	1	2	1.06429	0	0	0.292276	1	1	0.853509	2.72193	0.747497	2.18285
LOC104975299	104975299	uncharacterized LOC104975299	-	0	0	0.391007	2	2	1.06429	0	0	0.292276	0	0	0.474154	2.72193	0.747497	1.21265
LOC104976292	104976292	uncharacterized LOC104976292	-	0	0	0.391007	2	2	1.06429	0	0	0.292276	0	0	0.474154	2.72193	0.747497	1.21265
LOC508547	508547	myomegalin	CMYA2|PDE4DIP	0	0	0.391007	2	2	1.06429	0	0	0.292276	1	1	0.853509	2.72193	0.747497	2.18285
LOC512869	512869	ring finger protein 213-like	-	0	0	0.391007	2	2	1.06429	2	2	0.759954	0	0	0.474154	2.72193	1.94358	1.21265
LOC515150	515150	apolipoprotein R	-	0	0	0.391007	2	2	1.06429	1	1	0.52611	1	1	0.853509	2.72193	1.34553	2.18285
LOC515473	515473	olfactory receptor 4K15	-	0	0	0.391007	1	2	1.06429	1	1	0.52611	0	0	0.474154	2.72193	1.34553	1.21265
LOC516599	516599	tripartite motif-containing protein 5	-	0	0	0.391007	2	2	1.06429	1	1	0.52611	0	0	0.474154	2.72193	1.34553	1.21265
LOC529626	529626	melanoma-associated antigen B10	MAGEB10	0	0	0.391007	1	2	1.06429	0	0	0.292276	0	0	0.474154	2.72193	0.747497	1.21265
LOC531090	531090	olfactory receptor 2A12	-	0	0	0.391007	2	2	1.06429	0	0	0.292276	0	0	0.474154	2.72193	0.747497	1.21265
LOC536342	536342	protein very KIND	KNDC1	0	0	0.391007	1	2	1.06429	2	4	1.22768	4	4	1.99175	2.72193	3.13978	5.0939
LOC538935	538935	polycystic kidney disease and receptor for egg jelly-related protein-like	-	0	0	0.391007	2	2	1.06429	2	2	0.759954	1	1	0.853509	2.72193	1.94358	2.18285
LOC539947	539947	CXXC-type zinc finger protein 4	CXXC4	0	0	0.391007	2	2	1.06429	0	0	0.292276	3	3	1.61231	2.72193	0.747497	4.12347
LOC615514	615514	glutathione S-transferase mu 1-like	GSTM1	0	0	0.391007	1	2	1.06429	1	2	0.759954	0	0	0.474154	2.72193	1.94358	1.21265
LOC615899	615899	uncharacterized protein MGC39606-like	-	0	0	0.391007	1	2	1.06429	0	0	0.292276	1	1	0.853509	2.72193	0.747497	2.18285
LOC618787	618787	uncharacterized protein KIAA1683-like	-	0	0	0.391007	2	2	1.06429	1	1	0.52611	0	0	0.474154	2.72193	1.34553	1.21265
LOC781674	781674	hemoglobin fetal subunit beta	-	0	0	0.391007	2	2	1.06429	3	3	0.993809	1	1	0.853509	2.72193	2.54167	2.18285
LOC781675	781675	guanylate-binding protein 7	-	0	0	0.391007	2	2	1.06429	1	1	0.52611	0	0	0.474154	2.72193	1.34553	1.21265
LOC783604	783604	guanylate-binding protein 4-like	-	0	0	0.391007	2	2	1.06429	0	0	0.292276	0	0	0.474154	2.72193	0.747497	1.21265
LOC783694	783694	WD repeat-containing protein 35-like	-	0	0	0.391007	2	2	1.06429	0	0	0.292276	0	0	0.474154	2.72193	0.747497	1.21265
LOC786348	786348	serpin B3-like	-	0	0	0.391007	2	2	1.06429	1	2	0.759954	0	0	0.474154	2.72193	1.94358	1.21265
LOC786362	786362	ruvB-like 2	-	0	0	0.391007	2	2	1.06429	7	8	2.16325	0	0	0.474154	2.72193	5.53251	1.21265
LOC786974	786974	beta-hexosaminidase subunit beta	-	0	0	0.391007	2	2	1.06429	0	0	0.292276	0	0	0.474154	2.72193	0.747497	1.21265
LOC787348	787348	serpin B3-like	-	0	0	0.391007	2	2	1.06429	1	2	0.759954	0	0	0.474154	2.72193	1.94358	1.21265
LOC787406	787406	serpin B4-like	-	0	0	0.391007	2	2	1.06429	2	3	0.993809	0	0	0.474154	2.72193	2.54167	1.21265
LOC787407	787407	serpin B4-like	-	0	0	0.391007	2	2	1.06429	2	3	0.993809	0	0	0.474154	2.72193	2.54167	1.21265
LOC788610	788610	hemoglobin, gamma 2	-	0	0	0.391007	2	2	1.06429	3	3	0.993809	1	1	0.853509	2.72193	2.54167	2.18285
LOC788626	788626	olfactory receptor 7A17	-	0	0	0.391007	2	2	1.06429	0	0	0.292276	0	0	0.474154	2.72193	0.747497	1.21265
LOC790236	790236	polycystic kidney disease and receptor for egg jelly-related protein-like	-	0	0	0.391007	2	2	1.06429	2	2	0.759954	3	3	1.61231	2.72193	1.94358	4.12347
LOC790401	790401	transcription initiation factor TFIID subunit 13-like	-	0	0	0.391007	1	2	1.06429	1	2	0.759954	0	0	0.474154	2.72193	1.94358	1.21265
LRRC75A	509555	leucine rich repeat containing 75A	C19H17orf76|FAM211A	0	0	0.391007	2	2	1.06429	1	1	0.52611	0	0	0.474154	2.72193	1.34553	1.21265
LZTS1	539634	leucine zipper, putative tumor suppressor 1	-	0	0	0.391007	1	2	1.06429	0	0	0.292276	0	0	0.474154	2.72193	0.747497	1.21265
MAN2C1	541086	mannosidase, alpha, class 2C, member 1	-	0	0	0.391007	2	2	1.06429	0	0	0.292276	0	0	0.474154	2.72193	0.747497	1.21265
MAP3K9	538340	mitogen-activated protein kinase kinase kinase 9	-	0	0	0.391007	2	2	1.06429	0	0	0.292276	0	0	0.474154	2.72193	0.747497	1.21265
MARS	512531	methionyl-tRNA synthetase	-	0	0	0.391007	2	2	1.06429	1	1	0.52611	0	0	0.474154	2.72193	1.34553	1.21265
MB21D1	782472	Mab-21 domain containing 1	cGAS	0	0	0.391007	2	2	1.06429	1	1	0.52611	0	0	0.474154	2.72193	1.34553	1.21265
MCAT	508130	malonyl CoA:ACP acyltransferase (mitochondrial)	-	0	0	0.391007	2	2	1.06429	0	0	0.292276	0	0	0.474154	2.72193	0.747497	1.21265
MEI1	516011	meiosis inhibitor 1	-	0	0	0.391007	1	2	1.06429	0	0	0.292276	0	0	0.474154	2.72193	0.747497	1.21265
MFN2	534574	mitofusin 2	-	0	0	0.391007	2	2	1.06429	0	0	0.292276	0	0	0.474154	2.72193	0.747497	1.21265
MFSD6L	614798	major facilitator superfamily domain containing 6-like	-	0	0	0.391007	2	2	1.06429	0	0	0.292276	0	0	0.474154	2.72193	0.747497	1.21265
MGC133804	768065	uncharacterized protein MGC133804	-	0	0	0.391007	1	2	1.06429	0	0	0.292276	0	0	0.474154	2.72193	0.747497	1.21265
MMP19	533203	matrix metallopeptidase 19	-	0	0	0.391007	2	2	1.06429	0	0	0.292276	0	0	0.474154	2.72193	0.747497	1.21265
MNX1	789765	motor neuron and pancreas homeobox 1	-	0	0	0.391007	2	2	1.06429	2	2	0.759954	0	0	0.474154	2.72193	1.94358	1.21265
MTAP	782907	methylthioadenosine phosphorylase	-	0	0	0.391007	2	2	1.06429	1	1	0.52611	0	0	0.474154	2.72193	1.34553	1.21265
MUC2	789571	mucin 2	-	0	0	0.391007	2	2	1.06429	2	2	0.759954	2	2	1.23289	2.72193	1.94358	3.15313
MUC21	788774	mucin 21, cell surface associated	-	0	0	0.391007	2	2	1.06429	0	0	0.292276	0	0	0.474154	2.72193	0.747497	1.21265
MYLPF	514106	myosin light chain, phosphorylatable, fast skeletal muscle	-	0	0	0.391007	2	2	1.06429	0	0	0.292276	0	0	0.474154	2.72193	0.747497	1.21265
MYO18B	540437	myosin XVIIIB	-	0	0	0.391007	2	2	1.06429	0	0	0.292276	3	3	1.61231	2.72193	0.747497	4.12347
MYO7A	535092	myosin VIIA	-	0	0	0.391007	2	2	1.06429	0	0	0.292276	0	0	0.474154	2.72193	0.747497	1.21265
MYOF	513597	myoferlin	FER1L3	0	0	0.391007	2	2	1.06429	0	0	0.292276	0	0	0.474154	2.72193	0.747497	1.21265
MZT2B	787548	mitotic spindle organizing protein 2B	FAM128|FAM128B|MZT2	0	0	0.391007	2	2	1.06429	3	3	0.993809	0	0	0.474154	2.72193	2.54167	1.21265
NADK	513419	NAD kinase	-	0	0	0.391007	2	2	1.06429	0	0	0.292276	0	0	0.474154	2.72193	0.747497	1.21265
NAV3	528870	neuron navigator 3	-	0	0	0.391007	2	2	1.06429	0	0	0.292276	0	0	0.474154	2.72193	0.747497	1.21265
NCOA6	508899	nuclear receptor coactivator 6	-	0	0	0.391007	2	2	1.06429	0	0	0.292276	0	0	0.474154	2.72193	0.747497	1.21265
NDNF	519500	neuron-derived neurotrophic factor	C6H4orf31	0	0	0.391007	2	2	1.06429	0	0	0.292276	0	0	0.474154	2.72193	0.747497	1.21265
NEBL	517987	nebulette	-	0	0	0.391007	2	2	1.06429	2	3	0.993809	0	0	0.474154	2.72193	2.54167	1.21265
NEDD4L	510003	neural precursor cell expressed, developmentally down-regulated 4-like, E3 ubiquitin protein ligase	NEDD4	0	0	0.391007	2	2	1.06429	0	0	0.292276	0	0	0.474154	2.72193	0.747497	1.21265
NFRKB	510304	nuclear factor related to kappaB binding protein	-	0	0	0.391007	2	2	1.06429	0	0	0.292276	1	1	0.853509	2.72193	0.747497	2.18285
NID2	521854	nidogen 2 (osteonidogen)	-	0	0	0.391007	2	2	1.06429	0	0	0.292276	0	0	0.474154	2.72193	0.747497	1.21265
NLRP12	522018	NLR family, pyrin domain containing 12	-	0	0	0.391007	2	2	1.06429	0	0	0.292276	0	0	0.474154	2.72193	0.747497	1.21265
NLRP14	782386	NLR family, pyrin domain containing 14	-	0	0	0.391007	2	2	1.06429	0	0	0.292276	1	1	0.853509	2.72193	0.747497	2.18285
NOTCH1	767866	notch 1	-	0	0	0.391007	2	2	1.06429	0	0	0.292276	0	0	0.474154	2.72193	0.747497	1.21265
NPLOC4	508519	nuclear protein localization 4 homolog (S. cerevisiae)	-	0	0	0.391007	1	2	1.06429	1	1	0.52611	0	0	0.474154	2.72193	1.34553	1.21265
NTN4	537455	netrin 4	-	0	0	0.391007	1	2	1.06429	2	2	0.759954	1	1	0.853509	2.72193	1.94358	2.18285
NUDT9	517589	nudix (nucleoside diphosphate linked moiety X)-type motif 9	-	0	0	0.391007	1	2	1.06429	1	1	0.52611	1	1	0.853509	2.72193	1.34553	2.18285
NUMB	512187	numb homolog (Drosophila)	-	0	0	0.391007	2	2	1.06429	1	1	0.52611	0	0	0.474154	2.72193	1.34553	1.21265
OBSL1	511087	obscurin-like 1	-	0	0	0.391007	2	2	1.06429	1	1	0.52611	0	0	0.474154	2.72193	1.34553	1.21265
OFD1	526925	oral-facial-digital syndrome 1	-	0	0	0.391007	2	2	1.06429	0	0	0.292276	0	0	0.474154	2.72193	0.747497	1.21265
OPLAH	408006	5-oxoprolinase (ATP-hydrolysing)	5-OPase	0	0	0.391007	2	2	1.06429	1	1	0.52611	1	1	0.853509	2.72193	1.34553	2.18285
OTUD1	104968459	OTU deubiquitinase 1	-	0	0	0.391007	2	2	1.06429	0	0	0.292276	1	1	0.853509	2.72193	0.747497	2.18285
P2RX4	338036	purinergic receptor P2X, ligand-gated ion channel, 4	-	0	0	0.391007	1	2	1.06429	1	1	0.52611	0	0	0.474154	2.72193	1.34553	1.21265
PAN2	538820	PAN2 poly(A) specific ribonuclease subunit	USP52	0	0	0.391007	2	2	1.06429	0	0	0.292276	0	0	0.474154	2.72193	0.747497	1.21265
PANX3	538977	pannexin 3	-	0	0	0.391007	2	2	1.06429	1	1	0.52611	0	0	0.474154	2.72193	1.34553	1.21265
PAPSS2	536409	3'-phosphoadenosine 5'-phosphosulfate synthase 2	-	0	0	0.391007	2	2	1.06429	1	1	0.52611	0	0	0.474154	2.72193	1.34553	1.21265
PARP1	286764	poly (ADP-ribose) polymerase 1	ADPRT|ARTD1	0	0	0.391007	2	2	1.06429	0	0	0.292276	0	0	0.474154	2.72193	0.747497	1.21265
PARP8	511595	poly (ADP-ribose) polymerase family, member 8	-	0	0	0.391007	2	2	1.06429	0	0	0.292276	0	0	0.474154	2.72193	0.747497	1.21265
PAXIP1	513213	PAX interacting (with transcription-activation domain) protein 1	-	0	0	0.391007	2	2	1.06429	0	0	0.292276	0	0	0.474154	2.72193	0.747497	1.21265
PCDHA13	523226	protocadherin alpha 13	-	0	0	0.391007	2	2	1.06429	0	0	0.292276	0	0	0.474154	2.72193	0.747497	1.21265
PEPD	615158	peptidase D	prolidase	0	0	0.391007	1	2	1.06429	2	2	0.759954	0	0	0.474154	2.72193	1.94358	1.21265
PHF14	537811	PHD finger protein 14	-	0	0	0.391007	2	2	1.06429	1	1	0.52611	1	1	0.853509	2.72193	1.34553	2.18285
PHLDB1	533996	pleckstrin homology-like domain, family B, member 1	-	0	0	0.391007	2	2	1.06429	5	5	1.46155	5	5	2.37122	2.72193	3.73792	6.06439
PIAS1	509231	protein inhibitor of activated STAT, 1	-	0	0	0.391007	2	2	1.06429	0	0	0.292276	0	0	0.474154	2.72193	0.747497	1.21265
PKD1L2	101905746	polycystic kidney disease 1-like 2	-	0	0	0.391007	2	2	1.06429	0	0	0.292276	0	0	0.474154	2.72193	0.747497	1.21265
PKDREJ	100337019	polycystic kidney disease (polycystin) and REJ homolog (sperm receptor for egg jelly homolog, sea urchin)	-	0	0	0.391007	2	2	1.06429	2	2	0.759954	2	2	1.23289	2.72193	1.94358	3.15313
PKDREJ	101904413	polycystin (PKD) family receptor for egg jelly	-	0	0	0.391007	2	2	1.06429	3	3	0.993809	3	3	1.61231	2.72193	2.54167	4.12347
PLEKHG1	525772	pleckstrin homology domain containing, family G (with RhoGef domain) member 1	-	0	0	0.391007	1	2	1.06429	2	2	0.759954	2	2	1.23289	2.72193	1.94358	3.15313
PLEKHH3	541100	pleckstrin homology domain containing, family H (with MyTH4 domain) member 3	-	0	0	0.391007	2	2	1.06429	0	0	0.292276	1	1	0.853509	2.72193	0.747497	2.18285
PLEKHM2	515552	pleckstrin homology domain containing, family M (with RUN domain) member 2	-	0	0	0.391007	2	2	1.06429	0	0	0.292276	0	0	0.474154	2.72193	0.747497	1.21265
POGLUT1	511862	protein O-glucosyltransferase 1	KTELC1|MDS010	0	0	0.391007	1	2	1.06429	1	1	0.52611	0	0	0.474154	2.72193	1.34553	1.21265
POM121L2	100140439	POM121 transmembrane nucleoporin-like 2	-	0	0	0.391007	2	2	1.06429	0	0	0.292276	0	0	0.474154	2.72193	0.747497	1.21265
POU4F2	532453	POU class 4 homeobox 2	-	0	0	0.391007	2	2	1.06429	0	0	0.292276	0	0	0.474154	2.72193	0.747497	1.21265
PRDM8	507890	PR domain containing 8	-	0	0	0.391007	2	2	1.06429	0	0	0.292276	0	0	0.474154	2.72193	0.747497	1.21265
PRICKLE3	509780	prickle homolog 3 (Drosophila)	LMO6	0	0	0.391007	2	2	1.06429	0	0	0.292276	0	0	0.474154	2.72193	0.747497	1.21265
PRSS16	614489	protease, serine, 16 (thymus)	-	0	0	0.391007	2	2	1.06429	0	0	0.292276	0	0	0.474154	2.72193	0.747497	1.21265
PRSS23	538575	protease, serine, 23	-	0	0	0.391007	2	2	1.06429	0	0	0.292276	0	0	0.474154	2.72193	0.747497	1.21265
PSMG3	510741	proteasome (prosome, macropain) assembly chaperone 3	-	0	0	0.391007	2	2	1.06429	2	3	0.993809	0	0	0.474154	2.72193	2.54167	1.21265
PSTPIP1	513924	proline-serine-threonine phosphatase interacting protein 1	-	0	0	0.391007	2	2	1.06429	0	0	0.292276	0	0	0.474154	2.72193	0.747497	1.21265
PTGFRN	538209	prostaglandin F2 receptor inhibitor	-	0	0	0.391007	2	2	1.06429	1	1	0.52611	1	1	0.853509	2.72193	1.34553	2.18285
PTH1R	507783	parathyroid hormone 1 receptor	PTHR1	0	0	0.391007	2	2	1.06429	0	0	0.292276	0	0	0.474154	2.72193	0.747497	1.21265
PTH2R	524064	parathyroid hormone 2 receptor	-	0	0	0.391007	2	2	1.06429	0	0	0.292276	0	0	0.474154	2.72193	0.747497	1.21265
PTPRZ1	317725	protein tyrosine phosphatase, receptor-type, Z polypeptide 1	-	0	0	0.391007	2	2	1.06429	1	1	0.52611	2	2	1.23289	2.72193	1.34553	3.15313
PUS3	515824	pseudouridylate synthase 3	-	0	0	0.391007	2	2	1.06429	0	0	0.292276	0	0	0.474154	2.72193	0.747497	1.21265
PVRL2	505580	poliovirus receptor-related 2 (herpesvirus entry mediator B)	prr2	0	0	0.391007	2	2	1.06429	2	2	0.759954	3	3	1.61231	2.72193	1.94358	4.12347
RAB44	100337049	RAB44, member RAS oncogene family	-	0	0	0.391007	2	2	1.06429	0	0	0.292276	0	0	0.474154	2.72193	0.747497	1.21265
RAD17	513600	RAD17 homolog (S. pombe)	-	0	0	0.391007	2	2	1.06429	0	0	0.292276	0	0	0.474154	2.72193	0.747497	1.21265
RALGAPA1	618573	Ral GTPase activating protein, alpha subunit 1 (catalytic)	GARNL1	0	0	0.391007	2	2	1.06429	0	0	0.292276	0	0	0.474154	2.72193	0.747497	1.21265
RARS	506305	arginyl-tRNA synthetase	ArgRS	0	0	0.391007	2	2	1.06429	0	0	0.292276	0	0	0.474154	2.72193	0.747497	1.21265
RAX2	359713	retina and anterior neural fold homeobox 2	QRX	0	0	0.391007	1	2	1.06429	2	2	0.759954	0	0	0.474154	2.72193	1.94358	1.21265
RBM34	537542	RNA binding motif protein 34	-	0	0	0.391007	2	2	1.06429	0	0	0.292276	1	1	0.853509	2.72193	0.747497	2.18285
RC3H2	783330	ring finger and CCCH-type domains 2	-	0	0	0.391007	2	2	1.06429	0	0	0.292276	0	0	0.474154	2.72193	0.747497	1.21265
RGS1	540836	regulator of G-protein signaling 1	-	0	0	0.391007	2	2	1.06429	1	1	0.52611	0	0	0.474154	2.72193	1.34553	1.21265
RGS12	505477	regulator of G-protein signaling 12	-	0	0	0.391007	2	2	1.06429	3	4	1.22768	0	0	0.474154	2.72193	3.13978	1.21265
RNF112	768085	ring finger protein 112	ZNF179	0	0	0.391007	2	2	1.06429	0	0	0.292276	0	0	0.474154	2.72193	0.747497	1.21265
ROBO2	534842	roundabout, axon guidance receptor, homolog 2 (Drosophila)	-	0	0	0.391007	2	2	1.06429	1	1	0.52611	0	0	0.474154	2.72193	1.34553	1.21265
ROPN1L	515565	rhophilin associated tail protein 1-like	-	0	0	0.391007	1	2	1.06429	1	1	0.52611	0	0	0.474154	2.72193	1.34553	1.21265
RP9	100336120	retinitis pigmentosa 9 (autosomal dominant)	-	0	0	0.391007	2	2	1.06429	2	2	0.759954	0	0	0.474154	2.72193	1.94358	1.21265
RPL38	615300	ribosomal protein L38	-	0	0	0.391007	1	2	1.06429	2	3	0.993809	0	0	0.474154	2.72193	2.54167	1.21265
RPL4	510547	ribosomal protein L4	-	0	0	0.391007	2	2	1.06429	0	0	0.292276	0	0	0.474154	2.72193	0.747497	1.21265
RPL9	282884	ribosomal protein L9	-	0	0	0.391007	2	2	1.06429	2	2	0.759954	0	0	0.474154	2.72193	1.94358	1.21265
RPS10	540965	ribosomal protein S10	-	0	0	0.391007	2	2	1.06429	2	3	0.993809	0	0	0.474154	2.72193	2.54167	1.21265
RPS26	509426	ribosomal protein S26	-	0	0	0.391007	1	2	1.06429	1	1	0.52611	0	0	0.474154	2.72193	1.34553	1.21265
RPS7	505507	ribosomal protein S7	-	0	0	0.391007	2	2	1.06429	2	2	0.759954	0	0	0.474154	2.72193	1.94358	1.21265
RPS9	533892	ribosomal protein S9	-	0	0	0.391007	2	2	1.06429	3	3	0.993809	0	0	0.474154	2.72193	2.54167	1.21265
RSPH3	533135	radial spoke 3 homolog (Chlamydomonas)	-	0	0	0.391007	2	2	1.06429	0	0	0.292276	0	0	0.474154	2.72193	0.747497	1.21265
RUVBL1	511475	RuvB-like AAA ATPase 1	-	0	0	0.391007	2	2	1.06429	4	4	1.22768	1	1	0.853509	2.72193	3.13978	2.18285
RUVBL2	511048	RuvB-like AAA ATPase 2	-	0	0	0.391007	2	2	1.06429	7	8	2.16325	0	0	0.474154	2.72193	5.53251	1.21265
S100A14	618250	S100 calcium binding protein A14	-	0	0	0.391007	2	2	1.06429	2	2	0.759954	0	0	0.474154	2.72193	1.94358	1.21265
SAA4	505308	serum amyloid A4, constitutive	-	0	0	0.391007	2	2	1.06429	4	7	1.92934	1	2	1.23289	2.72193	4.93429	3.15313
SAP18	615692	Sin3A-associated protein, 18kDa	-	0	0	0.391007	2	2	1.06429	0	0	0.292276	0	0	0.474154	2.72193	0.747497	1.21265
SASS6	504467	spindle assembly 6 homolog (C. elegans)	-	0	0	0.391007	1	2	1.06429	0	0	0.292276	0	0	0.474154	2.72193	0.747497	1.21265
SCARA3	541156	scavenger receptor class A, member 3	-	0	0	0.391007	2	2	1.06429	1	1	0.52611	0	0	0.474154	2.72193	1.34553	1.21265
SCARF2	528108	scavenger receptor class F, member 2	-	0	0	0.391007	2	2	1.06429	0	0	0.292276	0	0	0.474154	2.72193	0.747497	1.21265
SCGB2A2	786072	secretoglobin, family 2A, member 2	-	0	0	0.391007	2	2	1.06429	3	3	0.993809	0	0	0.474154	2.72193	2.54167	1.21265
SCN2B	538722	sodium channel, voltage-gated, type II, beta subunit	-	0	0	0.391007	2	2	1.06429	1	1	0.52611	0	0	0.474154	2.72193	1.34553	1.21265
SDC4	508133	syndecan 4	-	0	0	0.391007	1	2	1.06429	0	0	0.292276	0	0	0.474154	2.72193	0.747497	1.21265
SDCCAG8	616342	serologically defined colon cancer antigen 8	-	0	0	0.391007	2	2	1.06429	0	0	0.292276	0	0	0.474154	2.72193	0.747497	1.21265
SDF2	508463	stromal cell-derived factor 2	-	0	0	0.391007	2	2	1.06429	0	0	0.292276	0	0	0.474154	2.72193	0.747497	1.21265
SEPN1	616379	selenoprotein N, 1	-	0	0	0.391007	2	2	1.06429	0	0	0.292276	0	0	0.474154	2.72193	0.747497	1.21265
SEPT6	540783	septin 6	SEPT11	0	0	0.391007	1	2	1.06429	2	3	0.993809	1	1	0.853509	2.72193	2.54167	2.18285
SERPINA3-8	505820	SERPINA3-8	-	0	0	0.391007	1	2	1.06429	0	0	0.292276	1	1	0.853509	2.72193	0.747497	2.18285
SERPINB4	618956	serpin peptidase inhibitor, clade B (ovalbumin), member 4	-	0	0	0.391007	2	2	1.06429	2	3	0.993809	0	0	0.474154	2.72193	2.54167	1.21265
SEZ6L2	505735	seizure related 6 homolog (mouse)-like 2	-	0	0	0.391007	2	2	1.06429	0	0	0.292276	0	0	0.474154	2.72193	0.747497	1.21265
SGSH	535442	N-sulfoglucosamine sulfohydrolase	-	0	0	0.391007	2	2	1.06429	0	0	0.292276	0	0	0.474154	2.72193	0.747497	1.21265
SH2D6	616440	SH2 domain containing 6	-	0	0	0.391007	2	2	1.06429	0	0	0.292276	0	0	0.474154	2.72193	0.747497	1.21265
SH3RF3	615501	SH3 domain containing ring finger 3	SH3MD4	0	0	0.391007	2	2	1.06429	0	0	0.292276	0	0	0.474154	2.72193	0.747497	1.21265
SHC2	533455	SHC (Src homology 2 domain containing) transforming protein 2	-	0	0	0.391007	1	2	1.06429	0	0	0.292276	0	0	0.474154	2.72193	0.747497	1.21265
SHH	286821	sonic hedgehog	-	0	0	0.391007	1	2	1.06429	0	0	0.292276	0	0	0.474154	2.72193	0.747497	1.21265
SLC19A2	532860	solute carrier family 19 (thiamine transporter), member 2	-	0	0	0.391007	1	2	1.06429	2	2	0.759954	0	0	0.474154	2.72193	1.94358	1.21265
SLC22A23	614701	solute carrier family 22, member 23	-	0	0	0.391007	2	2	1.06429	0	0	0.292276	0	0	0.474154	2.72193	0.747497	1.21265
SLC27A3	511053	solute carrier family 27 (fatty acid transporter), member 3	-	0	0	0.391007	2	2	1.06429	0	0	0.292276	0	0	0.474154	2.72193	0.747497	1.21265
SLC39A6	524456	solute carrier family 39 (zinc transporter), member 6	-	0	0	0.391007	2	2	1.06429	0	0	0.292276	0	0	0.474154	2.72193	0.747497	1.21265
SLC4A7	510209	solute carrier family 4, sodium bicarbonate cotransporter, member 7	-	0	0	0.391007	2	2	1.06429	0	0	0.292276	0	0	0.474154	2.72193	0.747497	1.21265
SLC7A2	538708	solute carrier family 7 (cationic amino acid transporter, y+ system), member 2	CAT-2	0	0	0.391007	2	2	1.06429	0	0	0.292276	0	0	0.474154	2.72193	0.747497	1.21265
SMPDL3B	518699	sphingomyelin phosphodiesterase, acid-like 3B	-	0	0	0.391007	2	2	1.06429	1	2	0.759954	1	2	1.23289	2.72193	1.94358	3.15313
SNAP25	540853	synaptosomal-associated protein, 25kDa	SNAP-25	0	0	0.391007	2	2	1.06429	2	2	0.759954	0	0	0.474154	2.72193	1.94358	1.21265
SNRNP70	535113	small nuclear ribonucleoprotein 70kDa (U1)	SNRP70	0	0	0.391007	2	2	1.06429	0	0	0.292276	3	3	1.61231	2.72193	0.747497	4.12347
SNX31	781881	sorting nexin 31	-	0	0	0.391007	1	2	1.06429	0	0	0.292276	0	0	0.474154	2.72193	0.747497	1.21265
SNX33	511561	sorting nexin 33	SH3PX3	0	0	0.391007	2	2	1.06429	3	4	1.22768	4	5	2.37122	2.72193	3.13978	6.06439
SOD2	281496	superoxide dismutase 2, mitochondrial	-	0	0	0.391007	1	2	1.06429	0	0	0.292276	0	0	0.474154	2.72193	0.747497	1.21265
SOD2	104973000	superoxide dismutase 2, mitochondrial	-	0	0	0.391007	1	2	1.06429	0	0	0.292276	0	0	0.474154	2.72193	0.747497	1.21265
SORBS3	507914	sorbin and SH3 domain containing 3	-	0	0	0.391007	2	2	1.06429	0	0	0.292276	0	0	0.474154	2.72193	0.747497	1.21265
SORL1	533166	sortilin-related receptor, L(DLR class) A repeats containing	-	0	0	0.391007	2	2	1.06429	1	1	0.52611	0	0	0.474154	2.72193	1.34553	1.21265
SPATA32	767871	spermatogenesis associated 32	-	0	0	0.391007	1	2	1.06429	2	2	0.759954	0	0	0.474154	2.72193	1.94358	1.21265
SPHKAP	540759	SPHK1 interactor, AKAP domain containing	-	0	0	0.391007	2	2	1.06429	0	0	0.292276	4	4	1.99175	2.72193	0.747497	5.0939
SPP2	281500	secreted phosphoprotein 2, 24kDa	spp24	0	0	0.391007	2	2	1.06429	0	0	0.292276	0	0	0.474154	2.72193	0.747497	1.21265
SSFA2	538826	sperm specific antigen 2	-	0	0	0.391007	2	2	1.06429	0	0	0.292276	0	0	0.474154	2.72193	0.747497	1.21265
ST3GAL1	282351	ST3 beta-galactoside alpha-2,3-sialyltransferase 1	SIAT4A	0	0	0.391007	2	2	1.06429	1	1	0.52611	0	0	0.474154	2.72193	1.34553	1.21265
ST8SIA3	414349	ST8 alpha-N-acetyl-neuraminide alpha-2,8-sialyltransferase 3	siat8C	0	0	0.391007	2	2	1.06429	0	0	0.292276	1	1	0.853509	2.72193	0.747497	2.18285
STAM	512734	signal transducing adaptor molecule (SH3 domain and ITAM motif) 1	-	0	0	0.391007	2	2	1.06429	2	3	0.993809	0	0	0.474154	2.72193	2.54167	1.21265
STK35	540979	serine/threonine kinase 35	-	0	0	0.391007	2	2	1.06429	0	0	0.292276	0	0	0.474154	2.72193	0.747497	1.21265
STRIP2	529423	striatin interacting protein 2	-	0	0	0.391007	2	2	1.06429	0	0	0.292276	0	0	0.474154	2.72193	0.747497	1.21265
SUCLA2	511090	succinate-CoA ligase, ADP-forming, beta subunit	-	0	0	0.391007	1	2	1.06429	0	0	0.292276	0	0	0.474154	2.72193	0.747497	1.21265
SUSD5	524663	sushi domain containing 5	-	0	0	0.391007	2	2	1.06429	0	0	0.292276	0	0	0.474154	2.72193	0.747497	1.21265
SYN1	281510	synapsin I	-	0	0	0.391007	2	2	1.06429	1	1	0.52611	0	0	0.474154	2.72193	1.34553	1.21265
SYNM	514186	synemin, intermediate filament protein	DMN	0	0	0.391007	2	2	1.06429	0	0	0.292276	0	0	0.474154	2.72193	0.747497	1.21265
TACC1	507012	transforming, acidic coiled-coil containing protein 1	-	0	0	0.391007	2	2	1.06429	0	0	0.292276	1	1	0.853509	2.72193	0.747497	2.18285
TBX3	781063	T-box 3	-	0	0	0.391007	2	2	1.06429	0	0	0.292276	0	0	0.474154	2.72193	0.747497	1.21265
TCTN1	510513	tectonic family member 1	-	0	0	0.391007	2	2	1.06429	0	0	0.292276	0	0	0.474154	2.72193	0.747497	1.21265
TDG	517825	thymine-DNA glycosylase	-	0	0	0.391007	2	2	1.06429	0	0	0.292276	0	0	0.474154	2.72193	0.747497	1.21265
TDRD1	536516	tudor domain containing 1	-	0	0	0.391007	2	2	1.06429	0	0	0.292276	0	0	0.474154	2.72193	0.747497	1.21265
TDRD3	537918	tudor domain containing 3	-	0	0	0.391007	1	2	1.06429	1	1	0.52611	2	2	1.23289	2.72193	1.34553	3.15313
TERF1	519474	telomeric repeat binding factor (NIMA-interacting) 1	-	0	0	0.391007	2	2	1.06429	0	0	0.292276	1	1	0.853509	2.72193	0.747497	2.18285
TET3	101904937	tet methylcytosine dioxygenase 3	-	0	0	0.391007	2	2	1.06429	0	0	0.292276	1	1	0.853509	2.72193	0.747497	2.18285
TFRC	504698	transferrin receptor	-	0	0	0.391007	2	2	1.06429	1	1	0.52611	0	0	0.474154	2.72193	1.34553	1.21265
TGFB1	282089	transforming growth factor, beta 1	-	0	0	0.391007	2	2	1.06429	2	6	1.69544	1	1	0.853509	2.72193	4.33609	2.18285
THEGL	100847603	theg spermatid protein-like	-	0	0	0.391007	1	2	1.06429	0	0	0.292276	1	1	0.853509	2.72193	0.747497	2.18285
TIAM2	100139161	T-cell lymphoma invasion and metastasis 2	-	0	0	0.391007	2	2	1.06429	1	1	0.52611	0	0	0.474154	2.72193	1.34553	1.21265
TINAGL1	509642	tubulointerstitial nephritis antigen-like 1	-	0	0	0.391007	2	2	1.06429	0	0	0.292276	0	0	0.474154	2.72193	0.747497	1.21265
TLE6	511478	transducin-like enhancer of split 6	-	0	0	0.391007	2	2	1.06429	0	0	0.292276	0	0	0.474154	2.72193	0.747497	1.21265
TMEM106B	508903	transmembrane protein 106B	-	0	0	0.391007	2	2	1.06429	3	3	0.993809	0	0	0.474154	2.72193	2.54167	1.21265
TMEM171	538802	transmembrane protein 171	PRP2	0	0	0.391007	1	2	1.06429	2	2	0.759954	2	2	1.23289	2.72193	1.94358	3.15313
TMEM200B	100848266	transmembrane protein 200B	-	0	0	0.391007	2	2	1.06429	0	0	0.292276	0	0	0.474154	2.72193	0.747497	1.21265
TMEM256	507083	transmembrane protein 256	C17orf61|C19H17orf61	0	0	0.391007	2	2	1.06429	0	0	0.292276	0	0	0.474154	2.72193	0.747497	1.21265
TMEM30A	505797	transmembrane protein 30A	-	0	0	0.391007	1	2	1.06429	3	3	0.993809	0	0	0.474154	2.72193	2.54167	1.21265
TMEM59	509775	transmembrane protein 59	-	0	0	0.391007	2	2	1.06429	6	12	3.099	0	0	0.474154	2.72193	7.92569	1.21265
TMPRSS9	518647	transmembrane protease, serine 9	-	0	0	0.391007	2	2	1.06429	3	3	0.993809	0	0	0.474154	2.72193	2.54167	1.21265
TMTC2	100337258	transmembrane and tetratricopeptide repeat containing 2	-	0	0	0.391007	2	2	1.06429	0	0	0.292276	0	0	0.474154	2.72193	0.747497	1.21265
TNFSF15	514239	tumor necrosis factor (ligand) superfamily, member 15	-	0	0	0.391007	2	2	1.06429	0	0	0.292276	0	0	0.474154	2.72193	0.747497	1.21265
TOR1B	533928	torsin family 1, member B (torsin B)	-	0	0	0.391007	2	2	1.06429	4	5	1.46155	1	1	0.853509	2.72193	3.73792	2.18285
TP53I13	513556	tumor protein p53 inducible protein 13	-	0	0	0.391007	1	2	1.06429	0	0	0.292276	0	0	0.474154	2.72193	0.747497	1.21265
TRPC1	282100	transient receptor potential cation channel, subfamily C, member 1	-	0	0	0.391007	2	2	1.06429	0	0	0.292276	0	0	0.474154	2.72193	0.747497	1.21265
TRPC3	286866	transient receptor potential cation channel, subfamily C, member 3	TRP3	0	0	0.391007	2	2	1.06429	0	0	0.292276	0	0	0.474154	2.72193	0.747497	1.21265
TRPM7	514642	transient receptor potential cation channel, subfamily M, member 7	-	0	0	0.391007	2	2	1.06429	0	0	0.292276	1	1	0.853509	2.72193	0.747497	2.18285
TRPV2	507664	transient receptor potential cation channel, subfamily V, member 2	-	0	0	0.391007	1	2	1.06429	1	2	0.759954	1	1	0.853509	2.72193	1.94358	2.18285
TSC22D3	100125309	TSC22 domain family, member 3	-	0	0	0.391007	2	2	1.06429	0	0	0.292276	0	0	0.474154	2.72193	0.747497	1.21265
TTC12	515758	tetratricopeptide repeat domain 12	-	0	0	0.391007	1	2	1.06429	0	0	0.292276	0	0	0.474154	2.72193	0.747497	1.21265
TTC17	512239	tetratricopeptide repeat domain 17	-	0	0	0.391007	2	2	1.06429	1	1	0.52611	2	2	1.23289	2.72193	1.34553	3.15313
TTC21B	527412	tetratricopeptide repeat domain 21B	-	0	0	0.391007	2	2	1.06429	0	0	0.292276	0	0	0.474154	2.72193	0.747497	1.21265
TUBD1	510838	tubulin, delta 1	-	0	0	0.391007	1	2	1.06429	0	0	0.292276	0	0	0.474154	2.72193	0.747497	1.21265
UBB	281370	ubiquitin B	-	0	0	0.391007	1	2	1.06429	1	1	0.52611	2	2	1.23289	2.72193	1.34553	3.15313
UHMK1	538770	U2AF homology motif (UHM) kinase 1	-	0	0	0.391007	2	2	1.06429	1	1	0.52611	0	0	0.474154	2.72193	1.34553	1.21265
UNC13A	526874	unc-13 homolog A (C. elegans)	-	0	0	0.391007	2	2	1.06429	0	0	0.292276	0	0	0.474154	2.72193	0.747497	1.21265
USO1	317724	USO1 vesicle transport factor	VDP	0	0	0.391007	2	2	1.06429	6	7	1.92934	0	0	0.474154	2.72193	4.93429	1.21265
USP35	525702	ubiquitin specific peptidase 35	-	0	0	0.391007	2	2	1.06429	1	1	0.52611	0	0	0.474154	2.72193	1.34553	1.21265
VAMP5	540406	vesicle-associated membrane protein 5	-	0	0	0.391007	2	2	1.06429	2	3	0.993809	1	2	1.23289	2.72193	2.54167	3.15313
VAV2	515718	vav 2 guanine nucleotide exchange factor	-	0	0	0.391007	1	2	1.06429	3	4	1.22768	0	0	0.474154	2.72193	3.13978	1.21265
VDAC2	282120	voltage-dependent anion channel 2	-	0	0	0.391007	2	2	1.06429	1	1	0.52611	0	0	0.474154	2.72193	1.34553	1.21265
VIT	280957	vitrin	-	0	0	0.391007	2	2	1.06429	0	0	0.292276	1	1	0.853509	2.72193	0.747497	2.18285
VPS52	511364	vacuolar protein sorting 52 homolog (S. cerevisiae)	-	0	0	0.391007	2	2	1.06429	1	1	0.52611	0	0	0.474154	2.72193	1.34553	1.21265
VSIG2	616943	V-set and immunoglobulin domain containing 2	-	0	0	0.391007	2	2	1.06429	0	0	0.292276	0	0	0.474154	2.72193	0.747497	1.21265
VWA2	530237	von Willebrand factor A domain containing 2	-	0	0	0.391007	2	2	1.06429	0	0	0.292276	0	0	0.474154	2.72193	0.747497	1.21265
WC-7	751808	WC1 isolate CH149	-	0	0	0.391007	2	2	1.06429	3	3	0.993809	0	0	0.474154	2.72193	2.54167	1.21265
WDR27	788957	WD repeat domain 27	-	0	0	0.391007	2	2	1.06429	0	0	0.292276	2	2	1.23289	2.72193	0.747497	3.15313
WDR43	538915	WD repeat domain 43	-	0	0	0.391007	2	2	1.06429	0	0	0.292276	0	0	0.474154	2.72193	0.747497	1.21265
WDR88	518737	WD repeat domain 88	-	0	0	0.391007	2	2	1.06429	0	0	0.292276	0	0	0.474154	2.72193	0.747497	1.21265
WNK2	506520	WNK lysine deficient protein kinase 2	-	0	0	0.391007	2	2	1.06429	0	0	0.292276	2	2	1.23289	2.72193	0.747497	3.15313
WWTR1	614786	WW domain containing transcription regulator 1	-	0	0	0.391007	2	2	1.06429	0	0	0.292276	0	0	0.474154	2.72193	0.747497	1.21265
ZBED3	615651	zinc finger, BED-type containing 3	-	0	0	0.391007	2	2	1.06429	1	1	0.52611	0	0	0.474154	2.72193	1.34553	1.21265
ZBTB17	512915	zinc finger and BTB domain containing 17	-	0	0	0.391007	2	2	1.06429	0	0	0.292276	0	0	0.474154	2.72193	0.747497	1.21265
ZBTB32	785741	zinc finger and BTB domain containing 32	-	0	0	0.391007	2	2	1.06429	0	0	0.292276	0	0	0.474154	2.72193	0.747497	1.21265
ZIC2	514433	Zic family member 2	-	0	0	0.391007	2	2	1.06429	0	0	0.292276	0	0	0.474154	2.72193	0.747497	1.21265
ZNF142	511573	zinc finger protein 142	-	0	0	0.391007	2	2	1.06429	0	0	0.292276	0	0	0.474154	2.72193	0.747497	1.21265
ZNF316	104968570	zinc finger protein 316	-	0	0	0.391007	2	2	1.06429	0	0	0.292276	0	0	0.474154	2.72193	0.747497	1.21265
ZNF366	539632	zinc finger protein 366	-	0	0	0.391007	2	2	1.06429	0	0	0.292276	0	0	0.474154	2.72193	0.747497	1.21265
ZNF446	615990	zinc finger protein 446	-	0	0	0.391007	2	2	1.06429	1	2	0.759954	0	0	0.474154	2.72193	1.94358	1.21265
ZNF512B	614014	zinc finger protein 512B	-	0	0	0.391007	2	2	1.06429	0	0	0.292276	0	0	0.474154	2.72193	0.747497	1.21265
ZNF516	519449	zinc finger protein 516	-	0	0	0.391007	2	2	1.06429	3	3	0.993809	0	0	0.474154	2.72193	2.54167	1.21265
ZNF827	535359	zinc finger protein 827	-	0	0	0.391007	2	2	1.06429	2	2	0.759954	1	1	0.853509	2.72193	1.94358	2.18285
ZSWIM6	538841	zinc finger, SWIM-type containing 6	-	0	0	0.391007	2	2	1.06429	1	1	0.52611	0	0	0.474154	2.72193	1.34553	1.21265
SLC3A2	507107	solute carrier family 3 (amino acid transporter heavy chain), member 2	-	11	19	6.33808	21	51	17.138	18	44	10.5913	16	25	9.96668	2.70398	1.67106	1.57251
PIGR	281401	polymeric immunoglobulin receptor	-	27	58	18.5674	32	150	49.7717	20	82	19.503	39	263	101.246	2.6806	1.05039	5.4529
COPB2	281706	coatomer protein complex, subunit beta 2 (beta prime)	-	1	2	1.01668	5	7	2.70211	2	5	1.46155	1	1	0.853509	2.65777	1.43757	0.839505
DCTN1	511045	dynactin 1	-	2	2	1.01668	6	7	2.70211	10	14	3.56694	0	0	0.474154	2.65777	3.50841	0.466374
LOC101904667	101904667	V-type proton ATPase 16 kDa proteolipid subunit-like	-	2	2	1.01668	1	7	2.70211	1	3	0.993809	0	0	0.474154	2.65777	0.977503	0.466374
LYPLA1	539992	lysophospholipase I	-	2	2	1.01668	3	7	2.70211	4	4	1.22768	3	3	1.61231	2.65777	1.20753	1.58585
MIB2	538270	mindbomb E3 ubiquitin protein ligase 2	-	1	2	1.01668	6	7	2.70211	1	1	0.52611	0	0	0.474154	2.65777	0.517477	0.466374
RPS5	506229	ribosomal protein S5	-	2	2	1.01668	2	7	2.70211	2	5	1.46155	1	1	0.853509	2.65777	1.43757	0.839505
S100A10	282466	S100 calcium binding protein A10	p11	1	2	1.01668	3	7	2.70211	4	9	2.39717	1	2	1.23289	2.65777	2.35784	1.21266
SYNRG	533098	synergin, gamma	AP1GBP1	2	2	1.01668	7	7	2.70211	0	0	0.292276	0	0	0.474154	2.65777	0.287481	0.466374
BOLA-N	100126048	MHC class I antigen	-	3	4	1.64243	5	12	4.34046	6	18	4.50295	4	9	3.88939	2.6427	2.74163	2.36806
H2AFV	613618	H2A histone family, member V	-	2	4	1.64243	2	12	4.34046	3	11	2.86504	1	9	3.88939	2.6427	1.74439	2.36806
H2AFZ	287016	H2A histone family, member Z	-	2	4	1.64243	2	12	4.34046	3	11	2.86504	1	9	3.88939	2.6427	1.74439	2.36806
SLC28A3	508028	solute carrier family 28 (concentrative nucleoside transporter), member 3	-	15	88	27.9949	24	221	73.3069	24	196	46.3335	14	101	38.935	2.61858	1.65507	1.39078
HBB	280813	hemoglobin, beta	-	4	7	2.58121	11	19	6.63505	10	49	11.763	9	24	9.58664	2.57052	4.55716	3.71401
LOC100850059	100850059	hemoglobin subunit beta	-	4	7	2.58121	11	19	6.63505	10	49	11.763	9	24	9.58664	2.57052	4.55716	3.71401
LOC100847548	100847548	multidrug resistance-associated protein 4-like	-	2	3	1.32955	4	9	3.35738	3	10	2.6311	3	5	2.37122	2.5252	1.97894	1.78348
CSN1S1	282208	casein alpha s1	CSN1	4	29	9.47096	6	71	23.7136	4	39	9.41989	4	28	11.107	2.50382	0.994608	1.17274
APOE	281004	apolipoprotein E	-	13	69	22.0221	17	166	55.0658	29	183	43.2667	23	182	69.9942	2.50048	1.96469	3.17836
LOC100295973	100295973	tubulin beta-2A chain	TUBB2A	10	21	6.9645	16	51	17.138	15	43	10.357	12	22	8.82663	2.46077	1.48711	1.26737
LOC101906766	101906766	Ig lambda chain V-II region BUR-like	-	1	16	5.3986	9	39	13.1968	7	27	6.60962	13	97	37.4061	2.44449	1.22432	6.92886
CCT7	514355	chaperonin containing TCP1, subunit 7 (eta)	CCT-ETA|TCP-1-ETA	6	7	2.58121	14	18	6.30718	14	17	4.26893	1	2	1.23289	2.4435	1.65385	0.477642
CRISP3	618612	cysteine-rich secretory protein 3	-	4	4	1.64243	3	11	4.01274	7	12	3.099	3	7	3.13025	2.44317	1.88683	1.90586
LOC100295741	100295741	zymogen granule protein 16 homolog B	ZG16B	3	4	1.64243	7	11	4.01274	5	7	1.92934	4	7	3.13025	2.44317	1.17468	1.90586
MICALL2	510644	MICAL-like 2	-	4	4	1.64243	7	11	4.01274	14	30	7.31204	3	3	1.61231	2.44317	4.45195	0.981657
AK9	504511	adenylate kinase 9	AKD1	1	1	0.703834	3	4	1.71935	0	0	0.292276	0	0	0.474154	2.44284	0.415263	0.673673
CELF3	513347	CUGBP, Elav-like family member 3	TNRC4	1	1	0.703834	4	4	1.71935	1	1	0.52611	0	0	0.474154	2.44284	0.747491	0.673673
CLDN4	414921	claudin 4	-	1	1	0.703834	2	4	1.71935	3	6	1.69544	1	2	1.23289	2.44284	2.40886	1.75168
COL4A3	317711	collagen, type IV, alpha 3 (Goodpasture antigen)	-	1	1	0.703834	4	4	1.71935	2	2	0.759954	4	4	1.99175	2.44284	1.07973	2.82985
CPNE6	508059	copine VI (neuronal)	-	1	1	0.703834	2	4	1.71935	2	3	0.993809	1	1	0.853509	2.44284	1.41199	1.21266
DNAH11	104968411	dynein, axonemal, heavy chain 11	-	1	1	0.703834	4	4	1.71935	0	0	0.292276	1	1	0.853509	2.44284	0.415263	1.21266
DNPEP	506882	aspartyl aminopeptidase	-	1	1	0.703834	4	4	1.71935	3	3	0.993809	1	1	0.853509	2.44284	1.41199	1.21266
DZIP3	537349	DAZ interacting zinc finger protein 3	-	1	1	0.703834	4	4	1.71935	0	0	0.292276	0	0	0.474154	2.44284	0.415263	0.673673
EML4	540187	echinoderm microtubule associated protein like 4	-	1	1	0.703834	2	4	1.71935	0	0	0.292276	0	0	0.474154	2.44284	0.415263	0.673673
ESYT1	520669	extended synaptotagmin-like protein 1	FAM62A	1	1	0.703834	2	4	1.71935	2	2	0.759954	0	0	0.474154	2.44284	1.07973	0.673673
FREM1	508018	FRAS1 related extracellular matrix 1	-	1	1	0.703834	4	4	1.71935	2	3	0.993809	1	1	0.853509	2.44284	1.41199	1.21266
H2B	787581	histone H2B	-	1	1	0.703834	1	4	1.71935	1	7	1.92934	1	5	2.37122	2.44284	2.74118	3.369
HBA	512439	hemoglobin, alpha 2	HBA2|alpha globin	1	1	0.703834	3	4	1.71935	5	10	2.6311	3	6	2.75072	2.44284	3.73824	3.90819
HBA1	100140149	hemoglobin, alpha 1	-	1	1	0.703834	3	4	1.71935	5	10	2.6311	3	6	2.75072	2.44284	3.73824	3.90819
INPP5A	615232	inositol polyphosphate-5-phosphatase, 40kDa	-	1	1	0.703834	2	4	1.71935	2	2	0.759954	1	1	0.853509	2.44284	1.07973	1.21266
INPP5J	514307	inositol polyphosphate-5-phosphatase J	-	1	1	0.703834	4	4	1.71935	3	3	0.993809	6	6	2.75072	2.44284	1.41199	3.90819
LOC100336093	100336093	myosin regulatory light chain 12B	-	1	1	0.703834	3	4	1.71935	4	7	1.92934	0	0	0.474154	2.44284	2.74118	0.673673
LOC100336115	100336115	histone H2B 1/2-like	-	1	1	0.703834	1	4	1.71935	2	8	2.16325	1	5	2.37122	2.44284	3.07352	3.369
LOC100851060	100851060	olfactory receptor 1361-like	-	1	1	0.703834	1	4	1.71935	2	7	1.92934	1	5	2.37122	2.44284	2.74118	3.369
LOC101904455	101904455	late histone H2B.L4-like	-	1	1	0.703834	1	4	1.71935	1	6	1.69544	1	5	2.37122	2.44284	2.40886	3.369
LOC101906927	101906927	late histone H2B.L4-like	-	1	1	0.703834	1	4	1.71935	1	6	1.69544	1	5	2.37122	2.44284	2.40886	3.369
LOC104968574	104968574	alpha-1,3-mannosyl-glycoprotein 2-beta-N-acetylglucosaminyltransferase-like	-	1	1	0.703834	4	4	1.71935	0	0	0.292276	0	0	0.474154	2.44284	0.415263	0.673673
LOC104975817	104975817	uncharacterized LOC104975817	-	1	1	0.703834	1	4	1.71935	1	6	1.69544	1	5	2.37122	2.44284	2.40886	3.369
LOC615589	615589	keratin-like	-	1	1	0.703834	3	4	1.71935	1	1	0.52611	3	3	1.61231	2.44284	0.747491	2.29075
LOC785691	785691	40S ribosomal protein S25	-	1	1	0.703834	2	4	1.71935	3	5	1.46155	0	0	0.474154	2.44284	2.07656	0.673673
MYL12A	531505	myosin, light chain 12A, regulatory, non-sarcomeric	MRCL3|MRLC2|MYL9	1	1	0.703834	3	4	1.71935	4	7	1.92934	0	0	0.474154	2.44284	2.74118	0.673673
MYL12B	614055	myosin, light chain 12B, regulatory	MRLC2	1	1	0.703834	3	4	1.71935	4	7	1.92934	0	0	0.474154	2.44284	2.74118	0.673673
NMBR	539776	neuromedin B receptor	-	1	1	0.703834	2	4	1.71935	1	2	0.759954	1	4	1.99175	2.44284	1.07973	2.82985
PACSIN3	535109	protein kinase C and casein kinase substrate in neurons 3	-	1	1	0.703834	3	4	1.71935	3	4	1.22768	3	6	2.75072	2.44284	1.74427	3.90819
PCMT1	613854	protein-L-isoaspartate (D-aspartate) O-methyltransferase	-	1	1	0.703834	4	4	1.71935	7	7	1.92934	3	3	1.61231	2.44284	2.74118	2.29075
PKN1	509080	protein kinase N1	-	1	1	0.703834	4	4	1.71935	5	8	2.16325	1	1	0.853509	2.44284	3.07352	1.21266
PRKDC	512740	protein kinase, DNA-activated, catalytic polypeptide	-	1	1	0.703834	4	4	1.71935	1	1	0.52611	0	0	0.474154	2.44284	0.747491	0.673673
PSMB3	533874	proteasome (prosome, macropain) subunit, beta type, 3	-	1	1	0.703834	4	4	1.71935	3	6	1.69544	1	1	0.853509	2.44284	2.40886	1.21266
RPS25	282052	ribosomal protein S25	-	1	1	0.703834	2	4	1.71935	3	5	1.46155	0	0	0.474154	2.44284	2.07656	0.673673
RRP12	528990	ribosomal RNA processing 12 homolog (S. cerevisiae)	-	1	1	0.703834	4	4	1.71935	2	2	0.759954	1	1	0.853509	2.44284	1.07973	1.21266
SHROOM3	100139141	shroom family member 3	-	1	1	0.703834	4	4	1.71935	1	1	0.52611	0	0	0.474154	2.44284	0.747491	0.673673
STAT3	508541	signal transducer and activator of transcription 3 (acute-phase response factor)	-	1	1	0.703834	3	4	1.71935	9	10	2.6311	0	0	0.474154	2.44284	3.73824	0.673673
TNRC18	526616	trinucleotide repeat containing 18	-	1	1	0.703834	4	4	1.71935	7	7	1.92934	0	0	0.474154	2.44284	2.74118	0.673673
TUBB2B	281555	tubulin, beta 2B class IIb	TUBB|TUBB2A	10	21	6.9645	15	50	16.8095	14	42	10.1227	12	22	8.82663	2.4136	1.45347	1.26737
BOLA	515712	MHC class I heavy chain	D18.5	11	19	6.33808	18	45	15.167	15	65	15.5142	13	32	12.6278	2.393	2.44778	1.99237
GART	281183	phosphoribosylglycinamide formyltransferase, phosphoribosylglycinamide synthetase, phosphoribosylaminoimidazole synthetase	-	4	5	1.95534	9	13	4.66819	16	22	5.43914	0	0	0.474154	2.38741	2.78168	0.242492
NCSTN	514929	nicastrin	-	3	5	1.95534	10	13	4.66819	12	16	4.03492	9	11	4.64865	2.38741	2.06354	2.37741
PRDX1	281997	peroxiredoxin 1	PRX1	2	5	1.95534	3	13	4.66819	6	17	4.26893	2	4	1.99175	2.38741	2.18322	1.01862
LOC100125916	100125916	uncharacterized protein 100125016	-	5	9	3.20716	6	22	7.61877	7	27	6.60962	11	20	8.06674	2.37555	2.06089	2.51523
LOC528412	528412	multidrug resistance-associated protein 4	-	4	10	3.52016	9	24	8.27469	11	34	8.24875	9	18	7.30696	2.35065	2.34329	2.07574
LOC512672	512672	major histocompatibility complex, class I	-	4	6	2.26827	4	15	5.32372	7	32	7.78037	4	14	5.78775	2.34705	3.4301	2.55162
CDC37	520883	cell division cycle 37	-	2	2	1.01668	2	6	2.3745	5	11	2.86504	0	0	0.474154	2.33554	2.81804	0.466374
COL5A1	100848491	collagen, type V, alpha 1	-	2	2	1.01668	6	6	2.3745	3	3	0.993809	4	4	1.99175	2.33554	0.977503	1.95907
DMWD	790091	dystrophia myotonica, WD repeat containing	-	2	2	1.01668	6	6	2.3745	7	7	1.92934	1	1	0.853509	2.33554	1.89768	0.839505
LOC789637	789637	multidrug resistance-associated protein 4-like	-	1	2	1.01668	5	6	2.3745	5	6	1.69544	2	2	1.23289	2.33554	1.66762	1.21266
LY6E	510977	lymphocyte antigen 6 complex, locus E	-	1	2	1.01668	3	6	2.3745	2	9	2.39717	1	4	1.99175	2.33554	2.35784	1.95907
TRPM6	527597	transient receptor potential cation channel, subfamily M, member 6	-	2	2	1.01668	4	6	2.3745	1	1	0.52611	2	2	1.23289	2.33554	0.517477	1.21266
TXNDC11	513509	thioredoxin domain containing 11	-	2	2	1.01668	4	6	2.3745	2	2	0.759954	0	0	0.474154	2.33554	0.747485	0.466374
ANG	777597	angiogenin, ribonuclease, RNase A family, 5	ANG1|RAA1	2	3	1.32955	2	8	3.02973	4	11	2.86504	3	6	2.75072	2.27877	2.1549	2.06891
MYH8	281339	myosin, heavy chain 8, skeletal muscle, perinatal	MHC 67	2	3	1.32955	8	8	3.02973	2	2	0.759954	1	1	0.853509	2.27877	0.571588	0.641955
STIP1	617109	stress-induced phosphoprotein 1	-	8	9	3.20716	12	21	7.29084	14	18	4.50295	2	2	1.23289	2.2733	1.40403	0.384419
TCF7L2	540481	transcription factor 7-like 2 (T-cell specific, HMG-box)	TCFL2	2	10	3.52016	2	23	7.94672	3	18	4.50295	1	12	5.02832	2.25749	1.27919	1.42843
ACTN4	522269	actinin, alpha 4	-	25	32	10.4112	41	70	23.3846	48	141	33.3711	22	29	11.4872	2.2461	3.2053	1.10335
PSMB1	514237	proteasome (prosome, macropain) subunit, beta type, 1	-	3	4	1.64243	5	10	3.68505	3	8	2.16325	2	2	1.23289	2.24365	1.3171	0.75065
IQGAP2	782315	IQ motif containing GTPase activating protein 2	-	4	5	1.95534	10	12	4.34046	13	19	4.73698	3	3	1.61231	2.2198	2.42259	0.824566
DNM2	511691	dynamin 2	-	6	6	2.26827	11	14	4.99595	13	18	4.50295	1	1	0.853509	2.20254	1.9852	0.376283
LOC104968768	104968768	histone H3.1-like	-	8	22	7.27774	9	47	15.824	10	59	14.1072	7	31	12.2476	2.1743	1.9384	1.68288
LOC520016	520016	multidrug resistance-associated protein 4-like	-	5	11	3.83319	10	23	7.94672	11	32	7.78037	5	14	5.78775	2.07314	2.02974	1.50991
FCGR2A	782652	Fc fragment of IgG, low affinity IIa, receptor (CD32)	FCGR2C	2	7	2.58121	3	15	5.32372	7	19	4.73698	3	25	9.96668	2.06249	1.83518	3.86124
LOC100848700	100848700	multidrug resistance-associated protein 4-like	-	3	6	2.26827	7	13	4.66819	9	21	5.20507	6	16	6.5473	2.05804	2.29474	2.88648
LOC533307	533307	tubulin beta-7 chain	TUBB|TUBB2A	3	5	1.95534	6	11	4.01274	8	15	3.80093	5	6	2.75072	2.0522	1.94387	1.40677
SCN11A	535956	sodium channel, voltage-gated, type XI, alpha subunit	-	2	5	1.95534	2	11	4.01274	5	15	3.80093	1	11	4.64865	2.0522	1.94387	2.37741
TUBB1	541271	tubulin, beta 1 class VI	-	2	4	1.64243	4	9	3.35738	1	2	0.759954	1	1	0.853509	2.04415	0.4627	0.519661
ANXA1	327662	annexin A1	p35	11	22	7.27774	14	44	14.8386	19	110	26.0797	13	29	11.4872	2.03891	3.58349	1.5784
SDCBP	510979	syndecan binding protein (syntenin)	-	15	69	22.0221	21	135	44.8136	30	227	53.6544	41	330	127.244	2.03493	2.43639	5.77799
AUP1	509130	ancient ubiquitous protein 1	-	2	3	1.32955	4	7	2.70211	6	6	1.69544	2	5	2.37122	2.03235	1.2752	1.78348
CCT8	281047	chaperonin containing TCP1, subunit 8 (theta)	-	3	3	1.32955	6	7	2.70211	8	13	3.33296	0	0	0.474154	2.03235	2.50684	0.356628
CNOT11	506268	CCR4-NOT transcription complex, subunit 11	C11H2orf29	3	3	1.32955	5	7	2.70211	0	0	0.292276	0	0	0.474154	2.03235	0.219831	0.356628
YARS	281581	tyrosyl-tRNA synthetase	-	3	3	1.32955	6	7	2.70211	6	9	2.39717	0	0	0.474154	2.03235	1.803	0.356628
LOC617875	617875	histone H4-like	-	7	16	5.3986	5	32	10.8992	5	48	11.5286	4	14	5.78775	2.0189	2.13549	1.07208
AEBP1	317693	AE binding protein 1	-	2	2	1.01668	3	5	2.04692	2	2	0.759954	0	0	0.474154	2.01333	0.747485	0.466374
CAMK2B	525416	calcium/calmodulin-dependent protein kinase II beta	-	2	2	1.01668	3	5	2.04692	4	5	1.46155	1	2	1.23289	2.01333	1.43757	1.21266
CPNE5	508482	copine V	-	2	2	1.01668	3	5	2.04692	2	3	0.993809	3	3	1.61231	2.01333	0.977503	1.58585
ELOVL5	617293	ELOVL fatty acid elongase 5	-	1	2	1.01668	1	5	2.04692	1	6	1.69544	1	5	2.37122	2.01333	1.66762	2.33231
FABP4	281759	fatty acid binding protein 4, adipocyte	-	2	2	1.01668	3	5	2.04692	7	11	2.86504	3	3	1.61231	2.01333	2.81804	1.58585
GALK1	530855	galactokinase 1	-	2	2	1.01668	4	5	2.04692	4	5	1.46155	1	1	0.853509	2.01333	1.43757	0.839505
GLTP	327678	glycolipid transfer protein	-	1	2	1.01668	4	5	2.04692	5	10	2.6311	3	5	2.37122	2.01333	2.58793	2.33231
LOC101908540	101908540	multidrug resistance-associated protein 4-like	-	2	2	1.01668	4	5	2.04692	4	8	2.16325	0	0	0.474154	2.01333	2.12776	0.466374
LOC101909316	101909316	multidrug resistance-associated protein 4-like	-	1	2	1.01668	4	5	2.04692	2	2	0.759954	2	2	1.23289	2.01333	0.747485	1.21266
LOC104968585	104968585	slit homolog 2 protein	-	2	2	1.01668	2	5	2.04692	1	2	0.759954	1	1	0.853509	2.01333	0.747485	0.839505
LOC104969730	104969730	multidrug resistance-associated protein 4-like	-	1	2	1.01668	4	5	2.04692	2	2	0.759954	0	0	0.474154	2.01333	0.747485	0.466374
LOC510369	510369	hypoxanthine-guanine phosphoribosyltransferase	-	1	2	1.01668	4	5	2.04692	4	5	1.46155	3	4	1.99175	2.01333	1.43757	1.95907
LOC525938	525938	glutathione S-transferase P	-	1	2	1.01668	1	5	2.04692	1	3	0.993809	1	3	1.61231	2.01333	0.977503	1.58585
MAPK4	529183	mitogen-activated protein kinase 4	-	1	2	1.01668	1	5	2.04692	2	6	1.69544	4	8	3.5098	2.01333	1.66762	3.45222
PACSIN2	540107	protein kinase C and casein kinase substrate in neurons 2	-	2	2	1.01668	2	5	2.04692	12	23	5.67321	5	6	2.75072	2.01333	5.58013	2.70559
PTMA	786336	prothymosin, alpha	-	1	2	1.01668	2	5	2.04692	1	1	0.52611	0	0	0.474154	2.01333	0.517477	0.466374
SLIT2	534164	slit homolog 2 (Drosophila)	-	2	2	1.01668	2	5	2.04692	1	2	0.759954	1	1	0.853509	2.01333	0.747485	0.839505
SORCS2	618257	sortilin-related VPS10 domain containing receptor 2	-	2	2	1.01668	4	5	2.04692	3	4	1.22768	2	2	1.23289	2.01333	1.20753	1.21266
SVIL	281509	supervillin	-	2	2	1.01668	3	5	2.04692	2	3	0.993809	1	1	0.853509	2.01333	0.977503	0.839505
TSPAN14	539055	tetraspanin 14	-	1	2	1.01668	3	5	2.04692	3	6	1.69544	7	20	8.06674	2.01333	1.66762	7.93438
MYH9	404108	myosin, heavy chain 9, non-muscle	-	39	70	22.3363	45	135	44.8136	66	217	51.2917	22	35	13.7687	2.00631	2.29634	0.616429
LOC100851089	100851089	histone H2A type 2-A-like	-	7	13	4.45929	7	26	8.93069	4	17	4.26893	3	9	3.88939	2.00272	0.957312	0.872199
LOC788724	788724	histone H2A type 2-A	-	7	13	4.45929	7	26	8.93069	4	17	4.26893	3	9	3.88939	2.00272	0.957312	0.872199
TUBA3E	534900	tubulin, alpha 3e	TUBA3|TUBA3D	6	13	4.45929	12	26	8.93069	10	24	5.9073	7	12	5.02832	2.00272	1.32472	1.12761
BCORL1	540023	BCL6 corepressor-like 1	-	1	1	0.703834	2	3	1.39181	2	2	0.759954	1	1	0.853509	1.97747	1.07973	1.21266
C25H16orf13	514636	chromosome 25 open reading frame, human C16orf13	-	1	1	0.703834	2	3	1.39181	1	1	0.52611	0	0	0.474154	1.97747	0.747491	0.673673
CCDC149	613278	coiled-coil domain containing 149	-	1	1	0.703834	3	3	1.39181	1	5	1.46155	0	0	0.474154	1.97747	2.07656	0.673673
CEP250	507479	centrosomal protein 250kDa	-	1	1	0.703834	3	3	1.39181	0	0	0.292276	0	0	0.474154	1.97747	0.415263	0.673673
CIT	786852	citron rho-interacting serine/threonine kinase	-	1	1	0.703834	3	3	1.39181	1	1	0.52611	0	0	0.474154	1.97747	0.747491	0.673673
COL11A1	287013	collagen, type XI, alpha 1	-	1	1	0.703834	3	3	1.39181	0	0	0.292276	7	7	3.13025	1.97747	0.415263	4.44742
COL18A1	508076	collagen, type XVIII, alpha 1	-	1	1	0.703834	3	3	1.39181	3	3	0.993809	0	0	0.474154	1.97747	1.41199	0.673673
CPNE7	515424	copine VII	-	1	1	0.703834	1	3	1.39181	1	2	0.759954	1	1	0.853509	1.97747	1.07973	1.21266
CTSV	281108	cathepsin V	CTSL|CTSL1|CTSL2	1	1	0.703834	3	3	1.39181	0	0	0.292276	0	0	0.474154	1.97747	0.415263	0.673673
EIF4G1	444858	eukaryotic translation initiation factor 4 gamma, 1	EIF4GI	1	1	0.703834	3	3	1.39181	4	4	1.22768	0	0	0.474154	1.97747	1.74427	0.673673
FJX1	100297910	four jointed box 1 (Drosophila)	-	1	1	0.703834	2	3	1.39181	0	0	0.292276	0	0	0.474154	1.97747	0.415263	0.673673
FMNL1	788992	formin-like 1	-	1	1	0.703834	3	3	1.39181	0	0	0.292276	0	0	0.474154	1.97747	0.415263	0.673673
FREM2	527601	FRAS1 related extracellular matrix protein 2	-	1	1	0.703834	2	3	1.39181	2	2	0.759954	0	0	0.474154	1.97747	1.07973	0.673673
GTF3C6	518472	general transcription factor IIIC, polypeptide 6, alpha 35kDa	-	1	1	0.703834	1	3	1.39181	1	2	0.759954	2	2	1.23289	1.97747	1.07973	1.75168
HYDIN	504406	HYDIN, axonemal central pair apparatus protein	-	1	1	0.703834	3	3	1.39181	2	3	0.993809	0	0	0.474154	1.97747	1.41199	0.673673
IER3IP1	768079	immediate early response 3 interacting protein 1	-	1	1	0.703834	1	3	1.39181	1	2	0.759954	0	0	0.474154	1.97747	1.07973	0.673673
IPO5	508273	importin 5	-	1	1	0.703834	3	3	1.39181	2	2	0.759954	2	2	1.23289	1.97747	1.07973	1.75168
IRS1	538598	insulin receptor substrate 1	-	1	1	0.703834	2	3	1.39181	2	3	0.993809	0	0	0.474154	1.97747	1.41199	0.673673
ITGAL	281874	integrin, alpha L (antigen CD11A (p180), lymphocyte function-associated antigen 1; alpha polypeptide)	-	1	1	0.703834	3	3	1.39181	3	4	1.22768	0	0	0.474154	1.97747	1.74427	0.673673
KEAP1	532791	kelch-like ECH-associated protein 1	-	1	1	0.703834	2	3	1.39181	0	0	0.292276	0	0	0.474154	1.97747	0.415263	0.673673
LIFR	539504	leukemia inhibitory factor receptor alpha	-	1	1	0.703834	3	3	1.39181	1	1	0.52611	0	0	0.474154	1.97747	0.747491	0.673673
LOC100848197	100848197	protocadherin gamma-B2	PCDHGA4|PCDHGB2	1	1	0.703834	2	3	1.39181	4	6	1.69544	3	5	2.37122	1.97747	2.40886	3.369
LOC100848626	100848626	protein PRRC2A-like	-	1	1	0.703834	3	3	1.39181	0	0	0.292276	0	0	0.474154	1.97747	0.415263	0.673673
LOC100849787	100849787	keratin, type I cytoskeletal 28	-	1	1	0.703834	3	3	1.39181	4	5	1.46155	1	1	0.853509	1.97747	2.07656	1.21266
LOC101904084	101904084	40S ribosomal protein S14-like	-	1	1	0.703834	2	3	1.39181	1	1	0.52611	0	0	0.474154	1.97747	0.747491	0.673673
LOC101906131	101906131	immediate early response 3-interacting protein 1	-	1	1	0.703834	1	3	1.39181	1	2	0.759954	0	0	0.474154	1.97747	1.07973	0.673673
LOC782861	782861	copine-4	CPNE4	1	1	0.703834	1	3	1.39181	1	2	0.759954	1	1	0.853509	1.97747	1.07973	1.21266
LOC785479	785479	non-histone chromosomal protein HMG-14	HMGN1	1	1	0.703834	2	3	1.39181	1	1	0.52611	1	1	0.853509	1.97747	0.747491	1.21266
LOC786781	786781	cystathionine gamma-lyase-like	-	1	1	0.703834	1	3	1.39181	1	1	0.52611	0	0	0.474154	1.97747	0.747491	0.673673
MYH13	511687	myosin, heavy chain 13, skeletal muscle	-	1	1	0.703834	3	3	1.39181	1	1	0.52611	0	0	0.474154	1.97747	0.747491	0.673673
MYL9	505964	myosin, light chain 9, regulatory	-	1	1	0.703834	2	3	1.39181	2	5	1.46155	0	0	0.474154	1.97747	2.07656	0.673673
NSFL1C	526612	NSFL1 (p97) cofactor (p47)	-	1	1	0.703834	2	3	1.39181	2	4	1.22768	1	1	0.853509	1.97747	1.74427	1.21266
PBXIP1	506485	pre-B-cell leukemia homeobox interacting protein 1	-	1	1	0.703834	3	3	1.39181	0	0	0.292276	0	0	0.474154	1.97747	0.415263	0.673673
PHF3	522928	PHD finger protein 3	-	1	1	0.703834	2	3	1.39181	0	0	0.292276	2	2	1.23289	1.97747	0.415263	1.75168
PNPT1	508877	polyribonucleotide nucleotidyltransferase 1	-	1	1	0.703834	3	3	1.39181	0	0	0.292276	0	0	0.474154	1.97747	0.415263	0.673673
POLG	533090	polymerase (DNA directed), gamma	-	1	1	0.703834	3	3	1.39181	2	2	0.759954	4	4	1.99175	1.97747	1.07973	2.82985
PPID	281420	peptidylprolyl isomerase D	CYP-40	1	1	0.703834	2	3	1.39181	2	3	0.993809	0	0	0.474154	1.97747	1.41199	0.673673
PTGDS	286858	prostaglandin D2 synthase 21kDa (brain)	-	1	1	0.703834	1	3	1.39181	1	1	0.52611	1	1	0.853509	1.97747	0.747491	1.21266
PTK7	514819	protein tyrosine kinase 7 (inactive)	-	1	1	0.703834	3	3	1.39181	1	1	0.52611	0	0	0.474154	1.97747	0.747491	0.673673
PTPN14	518798	protein tyrosine phosphatase, non-receptor type 14	-	1	1	0.703834	2	3	1.39181	0	0	0.292276	0	0	0.474154	1.97747	0.415263	0.673673
RAB31	616979	RAB31, member RAS oncogene family	-	1	1	0.703834	3	3	1.39181	3	4	1.22768	2	2	1.23289	1.97747	1.74427	1.75168
RBP4	281444	retinol binding protein 4, plasma	-	1	1	0.703834	3	3	1.39181	1	1	0.52611	1	1	0.853509	1.97747	0.747491	1.21266
RPN2	534231	ribophorin II	-	1	1	0.703834	2	3	1.39181	1	1	0.52611	0	0	0.474154	1.97747	0.747491	0.673673
RPSA	281898	ribosomal protein SA	LAMR1	1	1	0.703834	2	3	1.39181	2	2	0.759954	2	2	1.23289	1.97747	1.07973	1.75168
SEMA6D	518458	sema domain, transmembrane domain (TM), and cytoplasmic domain, (semaphorin) 6D	-	1	1	0.703834	3	3	1.39181	0	0	0.292276	0	0	0.474154	1.97747	0.415263	0.673673
SNRPE	531493	small nuclear ribonucleoprotein polypeptide E	-	1	1	0.703834	2	3	1.39181	2	2	0.759954	0	0	0.474154	1.97747	1.07973	0.673673
STXBP3	512490	syntaxin binding protein 3	-	1	1	0.703834	3	3	1.39181	1	1	0.52611	0	0	0.474154	1.97747	0.747491	0.673673
SYNE2	540504	spectrin repeat containing, nuclear envelope 2	-	1	1	0.703834	3	3	1.39181	3	3	0.993809	0	0	0.474154	1.97747	1.41199	0.673673
TCF4	534935	transcription factor 4	TCF7L2	1	1	0.703834	3	3	1.39181	1	1	0.52611	0	0	0.474154	1.97747	0.747491	0.673673
TGS1	511392	trimethylguanosine synthase 1	-	1	1	0.703834	2	3	1.39181	3	4	1.22768	1	1	0.853509	1.97747	1.74427	1.21266
TNFAIP8L3	523131	tumor necrosis factor, alpha-induced protein 8-like 3	-	1	1	0.703834	2	3	1.39181	2	5	1.46155	1	1	0.853509	1.97747	2.07656	1.21266
TSPAN9	540132	tetraspanin 9	-	1	1	0.703834	3	3	1.39181	2	2	0.759954	3	8	3.5098	1.97747	1.07973	4.98669
LOC523126	523126	multidrug resistance-associated protein 4-like	-	5	8	2.89417	11	16	5.65152	9	18	4.50295	7	11	4.64865	1.95272	1.55587	1.60621
LOC100295712	100295712	tubulin alpha-3 chain	TUBA3E	7	14	4.77237	13	27	9.25873	10	24	5.9073	7	12	5.02832	1.94007	1.23781	1.05363
HSP90AA1	281832	heat shock protein 90kDa alpha (cytosolic), class A member 1	HSPCA	31	72	22.9647	38	134	44.4832	45	233	55.0726	22	57	22.1434	1.93702	2.39814	0.964238
LOC101902625	101902625	multidrug resistance-associated protein 4-like	-	4	7	2.58121	6	14	4.99595	6	19	4.73698	6	10	4.269	1.93551	1.83518	1.65388
RHPN2	533687	rhophilin, Rho GTPase binding protein 2	-	10	12	4.14623	16	23	7.94672	20	41	9.88842	10	16	6.5473	1.91661	2.38492	1.5791
LOC619094	619094	histone H4-like	-	8	17	5.71174	5	32	10.8992	5	48	11.5286	4	14	5.78775	1.90822	2.01841	1.01331
A1CF	100336715	APOBEC1 complementation factor	-	0	0	0.391007	1	1	0.736793	0	0	0.292276	0	0	0.474154	1.88435	0.747497	1.21265
ABCA13	100300398	ATP-binding cassette, sub-family A (ABC1), member 13	-	0	0	0.391007	1	1	0.736793	0	0	0.292276	2	2	1.23289	1.88435	0.747497	3.15313
ABCA3	505787	ATP-binding cassette, sub-family A (ABC1), member 3	-	0	0	0.391007	1	1	0.736793	0	0	0.292276	0	0	0.474154	1.88435	0.747497	1.21265
ABCA6	537351	ATP-binding cassette, sub-family A (ABC1), member 6	-	0	0	0.391007	1	1	0.736793	0	0	0.292276	0	0	0.474154	1.88435	0.747497	1.21265
ABCB11	531150	ATP-binding cassette, sub-family B (MDR/TAP), member 11	-	0	0	0.391007	1	1	0.736793	0	0	0.292276	1	1	0.853509	1.88435	0.747497	2.18285
ABCD4	528646	ATP-binding cassette, sub-family D (ALD), member 4	-	0	0	0.391007	1	1	0.736793	0	0	0.292276	0	0	0.474154	1.88435	0.747497	1.21265
ABHD3	539795	abhydrolase domain containing 3	-	0	0	0.391007	1	1	0.736793	0	0	0.292276	0	0	0.474154	1.88435	0.747497	1.21265
ABRA	539379	actin-binding Rho activating protein	-	0	0	0.391007	1	1	0.736793	0	0	0.292276	0	0	0.474154	1.88435	0.747497	1.21265
ABTB2	528597	ankyrin repeat and BTB (POZ) domain containing 2	-	0	0	0.391007	1	1	0.736793	0	0	0.292276	0	0	0.474154	1.88435	0.747497	1.21265
ACAA1	508324	acetyl-CoA acyltransferase 1	-	0	0	0.391007	1	1	0.736793	0	0	0.292276	0	0	0.474154	1.88435	0.747497	1.21265
ACAD9	617428	acyl-CoA dehydrogenase family, member 9	-	0	0	0.391007	1	1	0.736793	0	0	0.292276	0	0	0.474154	1.88435	0.747497	1.21265
ACBD7	508284	acyl-CoA binding domain containing 7	-	0	0	0.391007	1	1	0.736793	0	0	0.292276	0	0	0.474154	1.88435	0.747497	1.21265
ACPT	788015	acid phosphatase, testicular	-	0	0	0.391007	1	1	0.736793	0	0	0.292276	0	0	0.474154	1.88435	0.747497	1.21265
ACSBG1	515577	acyl-CoA synthetase bubblegum family member 1	BG1	0	0	0.391007	1	1	0.736793	0	0	0.292276	0	0	0.474154	1.88435	0.747497	1.21265
ACTL9	540051	actin-like 9	-	0	0	0.391007	1	1	0.736793	0	0	0.292276	0	0	0.474154	1.88435	0.747497	1.21265
ADAM11	522375	ADAM metallopeptidase domain 11	-	0	0	0.391007	1	1	0.736793	0	0	0.292276	0	0	0.474154	1.88435	0.747497	1.21265
ADAMTS13	532272	ADAM metallopeptidase with thrombospondin type 1 motif, 13	-	0	0	0.391007	1	1	0.736793	0	0	0.292276	0	0	0.474154	1.88435	0.747497	1.21265
ADAMTS17	538131	ADAM metallopeptidase with thrombospondin type 1 motif, 17	-	0	0	0.391007	1	1	0.736793	0	0	0.292276	1	1	0.853509	1.88435	0.747497	2.18285
ADAMTS19	537961	ADAM metallopeptidase with thrombospondin type 1 motif, 19	-	0	0	0.391007	1	1	0.736793	0	0	0.292276	0	0	0.474154	1.88435	0.747497	1.21265
ADAMTS3	534082	ADAM metallopeptidase with thrombospondin type 1 motif, 3	-	0	0	0.391007	1	1	0.736793	0	0	0.292276	0	0	0.474154	1.88435	0.747497	1.21265
ADAMTSL5	100337439	ADAMTS-like 5	MEX3D	0	0	0.391007	1	1	0.736793	1	1	0.52611	1	1	0.853509	1.88435	1.34553	2.18285
ADAT2	615418	adenosine deaminase, tRNA-specific 2	DEADC1	0	0	0.391007	1	1	0.736793	0	0	0.292276	0	0	0.474154	1.88435	0.747497	1.21265
ADCK5	522614	aarF domain containing kinase 5	-	0	0	0.391007	1	1	0.736793	0	0	0.292276	0	0	0.474154	1.88435	0.747497	1.21265
ADIPOR2	407234	adiponectin receptor 2	-	0	0	0.391007	1	1	0.736793	0	0	0.292276	1	1	0.853509	1.88435	0.747497	2.18285
ADNP	533757	activity-dependent neuroprotector homeobox	-	0	0	0.391007	1	1	0.736793	0	0	0.292276	0	0	0.474154	1.88435	0.747497	1.21265
ADNP2	504380	ADNP homeobox 2	-	0	0	0.391007	1	1	0.736793	0	0	0.292276	0	0	0.474154	1.88435	0.747497	1.21265
ADSS	522529	adenylosuccinate synthase	ADSS2|AMPASE2	0	0	0.391007	1	1	0.736793	2	2	0.759954	0	0	0.474154	1.88435	1.94358	1.21265
AFAP1L1	510738	actin filament associated protein 1-like 1	-	0	0	0.391007	1	1	0.736793	1	1	0.52611	1	1	0.853509	1.88435	1.34553	2.18285
AFF2	522215	AF4/FMR2 family, member 2	-	0	0	0.391007	1	1	0.736793	0	0	0.292276	0	0	0.474154	1.88435	0.747497	1.21265
AFF4	541306	AF4/FMR2 family, member 4	-	0	0	0.391007	1	1	0.736793	0	0	0.292276	0	0	0.474154	1.88435	0.747497	1.21265
AGAP1	522241	ArfGAP with GTPase domain, ankyrin repeat and PH domain 1	AGAP2	0	0	0.391007	1	1	0.736793	3	3	0.993809	0	0	0.474154	1.88435	2.54167	1.21265
AGBL3	527479	ATP/GTP binding protein-like 3	-	0	0	0.391007	1	1	0.736793	0	0	0.292276	1	1	0.853509	1.88435	0.747497	2.18285
AGO2	404130	argonaute RISC catalytic component 2	EIF2C2	0	0	0.391007	1	1	0.736793	1	1	0.52611	0	0	0.474154	1.88435	1.34553	1.21265
AGTRAP	508521	angiotensin II receptor-associated protein	-	0	0	0.391007	1	1	0.736793	1	1	0.52611	0	0	0.474154	1.88435	1.34553	1.21265
AKAP3	281610	A kinase (PRKA) anchor protein 3	-	0	0	0.391007	1	1	0.736793	0	0	0.292276	0	0	0.474154	1.88435	0.747497	1.21265
AKAP4	281611	A kinase (PRKA) anchor protein 4	-	0	0	0.391007	1	1	0.736793	0	0	0.292276	0	0	0.474154	1.88435	0.747497	1.21265
AKR1B10	525193	aldo-keto reductase family 1, member B10 (aldose reductase)	-	0	0	0.391007	1	1	0.736793	0	0	0.292276	0	0	0.474154	1.88435	0.747497	1.21265
ALAS1	534286	5'-aminolevulinate synthase 1	ALAS-H	0	0	0.391007	1	1	0.736793	0	0	0.292276	0	0	0.474154	1.88435	0.747497	1.21265
ALG12	100125314	ALG12, alpha-1,6-mannosyltransferase	-	0	0	0.391007	1	1	0.736793	0	0	0.292276	0	0	0.474154	1.88435	0.747497	1.21265
ALG14	506537	ALG14, UDP-N-acetylglucosaminyltransferase subunit	-	0	0	0.391007	1	1	0.736793	0	0	0.292276	0	0	0.474154	1.88435	0.747497	1.21265
ALOX5	404074	arachidonate 5-lipoxygenase	-	0	0	0.391007	1	1	0.736793	1	1	0.52611	1	1	0.853509	1.88435	1.34553	2.18285
ALS2CR11	616081	amyotrophic lateral sclerosis 2 (juvenile) chromosome region, candidate 11	-	0	0	0.391007	1	1	0.736793	0	0	0.292276	0	0	0.474154	1.88435	0.747497	1.21265
ALYREF	537706	Aly/REF export factor	THOC4	0	0	0.391007	1	1	0.736793	0	0	0.292276	1	1	0.853509	1.88435	0.747497	2.18285
AMPH	614722	amphiphysin	-	0	0	0.391007	1	1	0.736793	0	0	0.292276	1	1	0.853509	1.88435	0.747497	2.18285
ANAPC1	535565	anaphase promoting complex subunit 1	-	0	0	0.391007	1	1	0.736793	3	3	0.993809	2	3	1.61231	1.88435	2.54167	4.12347
ANAPC4	514572	anaphase promoting complex subunit 4	-	0	0	0.391007	1	1	0.736793	1	1	0.52611	1	1	0.853509	1.88435	1.34553	2.18285
ANG2	783907	angiogenin 2	RAA2	0	0	0.391007	1	1	0.736793	0	0	0.292276	0	0	0.474154	1.88435	0.747497	1.21265
ANGPTL2	512019	angiopoietin-like 2	-	0	0	0.391007	1	1	0.736793	0	0	0.292276	0	0	0.474154	1.88435	0.747497	1.21265
ANKLE1	537502	ankyrin repeat and LEM domain containing 1	ANKRD41	0	0	0.391007	1	1	0.736793	0	0	0.292276	0	0	0.474154	1.88435	0.747497	1.21265
ANKLE2	540159	ankyrin repeat and LEM domain containing 2	-	0	0	0.391007	1	1	0.736793	3	3	0.993809	1	1	0.853509	1.88435	2.54167	2.18285
ANKRD10	510084	ankyrin repeat domain 10	-	0	0	0.391007	1	1	0.736793	0	0	0.292276	0	0	0.474154	1.88435	0.747497	1.21265
ANKRD32	520250	ankyrin repeat domain 32	-	0	0	0.391007	1	1	0.736793	0	0	0.292276	1	1	0.853509	1.88435	0.747497	2.18285
ANKRD40	522429	ankyrin repeat domain 40	-	0	0	0.391007	1	1	0.736793	0	0	0.292276	0	0	0.474154	1.88435	0.747497	1.21265
ANO8	528201	anoctamin 8	-	0	0	0.391007	1	1	0.736793	0	0	0.292276	0	0	0.474154	1.88435	0.747497	1.21265
ANXA6	327685	annexin A6	-	0	0	0.391007	1	1	0.736793	12	14	3.56694	0	0	0.474154	1.88435	9.12245	1.21265
AP3M2	509427	adaptor-related protein complex 3, mu 2 subunit	-	0	0	0.391007	1	1	0.736793	0	0	0.292276	0	0	0.474154	1.88435	0.747497	1.21265
APBB2	514013	amyloid beta (A4) precursor protein-binding, family B, member 2	-	0	0	0.391007	1	1	0.736793	0	0	0.292276	0	0	0.474154	1.88435	0.747497	1.21265
APH1A	539247	APH1A gamma secretase subunit	-	0	0	0.391007	1	1	0.736793	1	1	0.52611	0	0	0.474154	1.88435	1.34553	1.21265
AR	280675	androgen receptor	-	0	0	0.391007	1	1	0.736793	0	0	0.292276	0	0	0.474154	1.88435	0.747497	1.21265
ARHGAP11A	617811	Rho GTPase activating protein 11A	-	0	0	0.391007	1	1	0.736793	0	0	0.292276	2	2	1.23289	1.88435	0.747497	3.15313
ARHGAP36	514137	Rho GTPase activating protein 36	-	0	0	0.391007	1	1	0.736793	3	5	1.46155	0	0	0.474154	1.88435	3.73792	1.21265
ARHGEF40	527362	Rho guanine nucleotide exchange factor (GEF) 40	-	0	0	0.391007	1	1	0.736793	2	2	0.759954	1	1	0.853509	1.88435	1.94358	2.18285
ARHGEF5	516290	Rho guanine nucleotide exchange factor (GEF) 5	-	0	0	0.391007	1	1	0.736793	1	1	0.52611	0	0	0.474154	1.88435	1.34553	1.21265
ARID1A	540181	AT rich interactive domain 1A (SWI-like)	-	0	0	0.391007	1	1	0.736793	5	7	1.92934	6	6	2.75072	1.88435	4.93429	7.03496
ARL2	511349	ADP-ribosylation factor-like 2	-	0	0	0.391007	1	1	0.736793	3	3	0.993809	0	0	0.474154	1.88435	2.54167	1.21265
ARL8A	101906089	ADP-ribosylation factor-like 8A	-	0	0	0.391007	1	1	0.736793	4	5	1.46155	0	0	0.474154	1.88435	3.73792	1.21265
ARL8B	511009	ADP-ribosylation factor-like 8B	-	0	0	0.391007	1	1	0.736793	4	6	1.69544	0	0	0.474154	1.88435	4.33609	1.21265
ARMC2	520151	armadillo repeat containing 2	-	0	0	0.391007	1	1	0.736793	0	0	0.292276	0	0	0.474154	1.88435	0.747497	1.21265
ARMC3	525665	armadillo repeat containing 3	-	0	0	0.391007	1	1	0.736793	0	0	0.292276	3	4	1.99175	1.88435	0.747497	5.0939
ARNT	281010	aryl hydrocarbon receptor nuclear translocator	-	0	0	0.391007	1	1	0.736793	0	0	0.292276	0	0	0.474154	1.88435	0.747497	1.21265
ARPC1B	326600	actin related protein 2/3 complex, subunit 1B, 41kDa	-	0	0	0.391007	1	1	0.736793	4	5	1.46155	0	0	0.474154	1.88435	3.73792	1.21265
ARSG	513067	arylsulfatase G	-	0	0	0.391007	1	1	0.736793	0	0	0.292276	0	0	0.474154	1.88435	0.747497	1.21265
ARSH	100336572	arylsulfatase family, member H	-	0	0	0.391007	1	1	0.736793	0	0	0.292276	0	0	0.474154	1.88435	0.747497	1.21265
ARSK	533618	arylsulfatase family, member K	-	0	0	0.391007	1	1	0.736793	0	0	0.292276	1	1	0.853509	1.88435	0.747497	2.18285
ARX	529211	aristaless related homeobox	-	0	0	0.391007	1	1	0.736793	0	0	0.292276	1	1	0.853509	1.88435	0.747497	2.18285
ASNA1	504586	arsA arsenite transporter, ATP-binding, homolog 1 (bacterial)	-	0	0	0.391007	1	1	0.736793	0	0	0.292276	0	0	0.474154	1.88435	0.747497	1.21265
ASRGL1	767970	asparaginase like 1	-	0	0	0.391007	1	1	0.736793	4	7	1.92934	0	0	0.474154	1.88435	4.93429	1.21265
ASUN	541109	asunder spermatogenesis regulator	C5H12orf11	0	0	0.391007	1	1	0.736793	0	0	0.292276	0	0	0.474154	1.88435	0.747497	1.21265
ATAD2B	518785	ATPase family, AAA domain containing 2B	-	0	0	0.391007	1	1	0.736793	0	0	0.292276	1	1	0.853509	1.88435	0.747497	2.18285
ATG2B	519961	autophagy related 2B	-	0	0	0.391007	1	1	0.736793	2	2	0.759954	1	1	0.853509	1.88435	1.94358	2.18285
ATG4D	615657	autophagy related 4D, cysteine peptidase	-	0	0	0.391007	1	1	0.736793	0	0	0.292276	0	0	0.474154	1.88435	0.747497	1.21265
ATG9A	540482	autophagy related 9A	ATG9	0	0	0.391007	1	1	0.736793	1	1	0.52611	0	0	0.474154	1.88435	1.34553	1.21265
ATL2	100140212	atlastin GTPase 2	ARL6IP2	0	0	0.391007	1	1	0.736793	0	0	0.292276	0	0	0.474154	1.88435	0.747497	1.21265
ATP10A	510723	ATPase, class V, type 10A	-	0	0	0.391007	1	1	0.736793	0	0	0.292276	0	0	0.474154	1.88435	0.747497	1.21265
ATP12A	530703	ATPase, H+/K+ transporting, nongastric, alpha polypeptide	-	0	0	0.391007	1	1	0.736793	1	1	0.52611	0	0	0.474154	1.88435	1.34553	1.21265
ATP1A4	537960	ATPase, Na+/K+ transporting, alpha 4 polypeptide	-	0	0	0.391007	1	1	0.736793	0	0	0.292276	0	0	0.474154	1.88435	0.747497	1.21265
ATP5D	338081	ATP synthase, H+ transporting, mitochondrial F1 complex, delta subunit	-	0	0	0.391007	1	1	0.736793	0	0	0.292276	0	0	0.474154	1.88435	0.747497	1.21265
ATPIF1	327699	ATPase inhibitory factor 1	-	0	0	0.391007	1	1	0.736793	0	0	0.292276	0	0	0.474154	1.88435	0.747497	1.21265
ATRIP	100125287	ATR interacting protein	-	0	0	0.391007	1	1	0.736793	0	0	0.292276	0	0	0.474154	1.88435	0.747497	1.21265
AVIL	520771	advillin	-	0	0	0.391007	1	1	0.736793	0	0	0.292276	0	0	0.474154	1.88435	0.747497	1.21265
AVL9	534141	AVL9 homolog (S. cerevisiase)	-	0	0	0.391007	1	1	0.736793	0	0	0.292276	0	0	0.474154	1.88435	0.747497	1.21265
AVPI1	614488	arginine vasopressin-induced 1	-	0	0	0.391007	1	1	0.736793	1	1	0.52611	0	0	0.474154	1.88435	1.34553	1.21265
AXIN1	504357	axin 1	-	0	0	0.391007	1	1	0.736793	3	3	0.993809	3	3	1.61231	1.88435	2.54167	4.12347
B3GNT3	784997	UDP-GlcNAc:betaGal beta-1,3-N-acetylglucosaminyltransferase 3	-	0	0	0.391007	1	1	0.736793	0	0	0.292276	0	0	0.474154	1.88435	0.747497	1.21265
BASP1	286842	brain abundant, membrane attached signal protein 1	NAP22	0	0	0.391007	1	1	0.736793	1	2	0.759954	0	0	0.474154	1.88435	1.94358	1.21265
BCAM	282862	basal cell adhesion molecule (Lutheran blood group)	LU	0	0	0.391007	1	1	0.736793	0	0	0.292276	0	0	0.474154	1.88435	0.747497	1.21265
BEND4	614525	BEN domain containing 4	CCDC4	0	0	0.391007	1	1	0.736793	1	1	0.52611	0	0	0.474154	1.88435	1.34553	1.21265
BEND6	504789	BEN domain containing 6	-	0	0	0.391007	1	1	0.736793	0	0	0.292276	0	0	0.474154	1.88435	0.747497	1.21265
BEND7	504404	BEN domain containing 7	-	0	0	0.391007	1	1	0.736793	0	0	0.292276	0	0	0.474154	1.88435	0.747497	1.21265
BICC1	537799	BicC family RNA binding protein 1	-	0	0	0.391007	1	1	0.736793	1	3	0.993809	0	0	0.474154	1.88435	2.54167	1.21265
BIN1	614576	bridging integrator 1	-	0	0	0.391007	1	1	0.736793	0	0	0.292276	0	0	0.474154	1.88435	0.747497	1.21265
BLK	532587	BLK proto-oncogene, Src family tyrosine kinase	-	0	0	0.391007	1	1	0.736793	0	0	0.292276	0	0	0.474154	1.88435	0.747497	1.21265
BLMH	504483	bleomycin hydrolase	-	0	0	0.391007	1	1	0.736793	2	2	0.759954	0	0	0.474154	1.88435	1.94358	1.21265
BLOC1S2	519172	biogenesis of lysosomal organelles complex-1, subunit 2	-	0	0	0.391007	1	1	0.736793	0	0	0.292276	1	1	0.853509	1.88435	0.747497	2.18285
BMP2	615037	bone morphogenetic protein 2	-	0	0	0.391007	1	1	0.736793	0	0	0.292276	0	0	0.474154	1.88435	0.747497	1.21265
BMPER	534101	BMP binding endothelial regulator	-	0	0	0.391007	1	1	0.736793	0	0	0.292276	0	0	0.474154	1.88435	0.747497	1.21265
BNC1	524182	basonuclin 1	-	0	0	0.391007	1	1	0.736793	0	0	0.292276	0	0	0.474154	1.88435	0.747497	1.21265
BOK	504851	BCL2-related ovarian killer	-	0	0	0.391007	1	1	0.736793	0	0	0.292276	0	0	0.474154	1.88435	0.747497	1.21265
BOLA-DQA1	282534	major histocompatibility complex, class II, DQ alpha, type 1	BoLA-DQA	0	0	0.391007	1	1	0.736793	1	2	0.759954	0	0	0.474154	1.88435	1.94358	1.21265
BPIFC	516784	BPI fold containing family C	BPIL2	0	0	0.391007	1	1	0.736793	0	0	0.292276	0	0	0.474154	1.88435	0.747497	1.21265
BRB	280720	brain ribonuclease	BRN	0	0	0.391007	1	1	0.736793	0	0	0.292276	0	0	0.474154	1.88435	0.747497	1.21265
BRSK1	538009	BR serine/threonine kinase 1	-	0	0	0.391007	1	1	0.736793	1	1	0.52611	0	0	0.474154	1.88435	1.34553	1.21265
BSP5	317699	binder of sperm 5	BSPH1	0	0	0.391007	1	1	0.736793	3	3	0.993809	1	1	0.853509	1.88435	2.54167	2.18285
BTAF1	523664	BTAF1 RNA polymerase II, B-TFIID transcription factor-associated, 170kDa	-	0	0	0.391007	1	1	0.736793	0	0	0.292276	0	0	0.474154	1.88435	0.747497	1.21265
C10H14orf39	781491	chromosome 10 open reading frame, human C14orf39	-	0	0	0.391007	1	1	0.736793	0	0	0.292276	0	0	0.474154	1.88435	0.747497	1.21265
C10H15orf59	613490	chromosome 10 open reading frame, human C15orf59	-	0	0	0.391007	1	1	0.736793	0	0	0.292276	0	0	0.474154	1.88435	0.747497	1.21265
C11H2orf42	540909	chromosome 11 open reading frame, human C2orf42	-	0	0	0.391007	1	1	0.736793	0	0	0.292276	0	0	0.474154	1.88435	0.747497	1.21265
C11H9orf116	618654	chromosome 11 open reading frame, human C9orf116	-	0	0	0.391007	1	1	0.736793	1	1	0.52611	0	0	0.474154	1.88435	1.34553	1.21265
C16H1orf106	100299473	chromosome 16 open reading frame, human C1orf106	-	0	0	0.391007	1	1	0.736793	0	0	0.292276	0	0	0.474154	1.88435	0.747497	1.21265
C16H1orf53	781739	chromosome 16 open reading frame, human C1orf53	-	0	0	0.391007	1	1	0.736793	0	0	0.292276	0	0	0.474154	1.88435	0.747497	1.21265
C18H19orf12	533209	chromosome 18 open reading frame, human C19orf12	C19orf12	0	0	0.391007	1	1	0.736793	0	0	0.292276	0	0	0.474154	1.88435	0.747497	1.21265
C18H19orf40	510793	chromosome 18 open reading frame, human C19orf40	FAAP24	0	0	0.391007	1	1	0.736793	0	0	0.292276	0	0	0.474154	1.88435	0.747497	1.21265
C18H19orf47	531855	chromosome 18 open reading frame, human C19orf47	-	0	0	0.391007	1	1	0.736793	0	0	0.292276	0	0	0.474154	1.88435	0.747497	1.21265
C19H17orf102	101904205	chromosome 19 open reading frame, human C17orf102	-	0	0	0.391007	1	1	0.736793	1	1	0.52611	0	0	0.474154	1.88435	1.34553	1.21265
C19H17orf80	790064	chromosome 19 open reading frame, human C17orf80	-	0	0	0.391007	1	1	0.736793	0	0	0.292276	0	0	0.474154	1.88435	0.747497	1.21265
C1H3orf17	516064	chromosome 1 open reading frame, human C3orf17	-	0	0	0.391007	1	1	0.736793	0	0	0.292276	0	0	0.474154	1.88435	0.747497	1.21265
C1H3orf33	507040	chromosome 1 open reading frame, human C3orf33	-	0	0	0.391007	1	1	0.736793	0	0	0.292276	0	0	0.474154	1.88435	0.747497	1.21265
C1QTNF7	540131	C1q and tumor necrosis factor related protein 7	-	0	0	0.391007	1	1	0.736793	0	0	0.292276	0	0	0.474154	1.88435	0.747497	1.21265
C23H6orf132	100295626	chromosome 23 open reading frame, human C6orf132	-	0	0	0.391007	1	1	0.736793	3	3	0.993809	0	0	0.474154	1.88435	2.54167	1.21265
C24H18orf63	100848078	chromosome 24 open reading frame, human C18orf63	-	0	0	0.391007	1	1	0.736793	0	0	0.292276	0	0	0.474154	1.88435	0.747497	1.21265
C25H7orf26	517505	chromosome 25 open reading frame, human C7orf26	-	0	0	0.391007	1	1	0.736793	0	0	0.292276	0	0	0.474154	1.88435	0.747497	1.21265
C27H8orf4	617047	chromosome 27 open reading frame, human C8orf4	C8ORF4	0	0	0.391007	1	1	0.736793	0	0	0.292276	0	0	0.474154	1.88435	0.747497	1.21265
C28H10orf71	540418	chromosome 28 open reading frame, human C10orf71	-	0	0	0.391007	1	1	0.736793	0	0	0.292276	0	0	0.474154	1.88435	0.747497	1.21265
C29H11orf73	504867	chromosome 29 open reading frame, human C11orf73	C11orf73	0	0	0.391007	1	1	0.736793	2	2	0.759954	0	0	0.474154	1.88435	1.94358	1.21265
C2CD4B	529849	C2 calcium-dependent domain containing 4B	C2CD4A|FAM148A|NLF1	0	0	0.391007	1	1	0.736793	0	0	0.292276	0	0	0.474154	1.88435	0.747497	1.21265
C2CD5	520387	C2 calcium-dependent domain containing 5	-	0	0	0.391007	1	1	0.736793	0	0	0.292276	0	0	0.474154	1.88435	0.747497	1.21265
C3H1orf111	539685	chromosome 3 open reading frame, human C1orf111	C1orf111	0	0	0.391007	1	1	0.736793	0	0	0.292276	0	0	0.474154	1.88435	0.747497	1.21265
C3H1orf94	541065	chromosome 3 open reading frame, human C1orf94	-	0	0	0.391007	1	1	0.736793	1	1	0.52611	0	0	0.474154	1.88435	1.34553	1.21265
C6	507749	complement component 6	-	0	0	0.391007	1	1	0.736793	0	0	0.292276	0	0	0.474154	1.88435	0.747497	1.21265
C6H4orf17	616552	chromosome 6 open reading frame, human C4orf17	-	0	0	0.391007	1	1	0.736793	0	0	0.292276	0	0	0.474154	1.88435	0.747497	1.21265
C8H9orf24	540767	chromosome 8 open reading frame, human C9orf24	SMRP1	0	0	0.391007	1	1	0.736793	1	1	0.52611	0	0	0.474154	1.88435	1.34553	1.21265
CABP2	281654	calcium binding protein 2	-	0	0	0.391007	1	1	0.736793	0	0	0.292276	0	0	0.474154	1.88435	0.747497	1.21265
CACNA1C	408015	calcium channel, voltage-dependent, L type, alpha 1C subunit	CAV1.2	0	0	0.391007	1	1	0.736793	5	5	1.46155	0	0	0.474154	1.88435	3.73792	1.21265
CACNG6	521616	calcium channel, voltage-dependent, gamma subunit 6	-	0	0	0.391007	1	1	0.736793	0	0	0.292276	0	0	0.474154	1.88435	0.747497	1.21265
CADPS2	519444	Ca++-dependent secretion activator 2	-	0	0	0.391007	1	1	0.736793	1	1	0.52611	1	1	0.853509	1.88435	1.34553	2.18285
CAMKK1	510260	calcium/calmodulin-dependent protein kinase kinase 1, alpha	-	0	0	0.391007	1	1	0.736793	0	0	0.292276	0	0	0.474154	1.88435	0.747497	1.21265
CAMSAP1	506553	calmodulin regulated spectrin-associated protein 1	-	0	0	0.391007	1	1	0.736793	1	1	0.52611	1	1	0.853509	1.88435	1.34553	2.18285
CAMTA2	100859923	calmodulin binding transcription activator 2	-	0	0	0.391007	1	1	0.736793	0	0	0.292276	0	0	0.474154	1.88435	0.747497	1.21265
CANT1	518086	calcium activated nucleotidase 1	-	0	0	0.391007	1	1	0.736793	0	0	0.292276	0	0	0.474154	1.88435	0.747497	1.21265
CAPN14	515741	calpain 14	-	0	0	0.391007	1	1	0.736793	0	0	0.292276	0	0	0.474154	1.88435	0.747497	1.21265
CAPN15	522068	calpain 15	SOLH	0	0	0.391007	1	1	0.736793	1	1	0.52611	0	0	0.474154	1.88435	1.34553	1.21265
CARD11	515377	caspase recruitment domain family, member 11	-	0	0	0.391007	1	1	0.736793	0	0	0.292276	0	0	0.474154	1.88435	0.747497	1.21265
CARM1	784795	coactivator-associated arginine methyltransferase 1	-	0	0	0.391007	1	1	0.736793	0	0	0.292276	0	0	0.474154	1.88435	0.747497	1.21265
CASD1	532541	CAS1 domain containing 1	-	0	0	0.391007	1	1	0.736793	1	1	0.52611	0	0	0.474154	1.88435	1.34553	1.21265
CASKIN2	789036	CASK interacting protein 2	-	0	0	0.391007	1	1	0.736793	0	0	0.292276	0	0	0.474154	1.88435	0.747497	1.21265
CASS4	512832	Cas scaffolding protein family member 4	-	0	0	0.391007	1	1	0.736793	0	0	0.292276	0	0	0.474154	1.88435	0.747497	1.21265
CAV3	615310	caveolin 3	-	0	0	0.391007	1	1	0.736793	0	0	0.292276	0	0	0.474154	1.88435	0.747497	1.21265
CBLB	525906	Cbl proto-oncogene B, E3 ubiquitin protein ligase	-	0	0	0.391007	1	1	0.736793	0	0	0.292276	1	1	0.853509	1.88435	0.747497	2.18285
CBLN4	539114	cerebellin 4 precursor	-	0	0	0.391007	1	1	0.736793	0	0	0.292276	0	0	0.474154	1.88435	0.747497	1.21265
CCAR2	507114	cell cycle and apoptosis regulator 2	-	0	0	0.391007	1	1	0.736793	0	0	0.292276	2	2	1.23289	1.88435	0.747497	3.15313
CCDC125	515328	coiled-coil domain containing 125	Kenae-like	0	0	0.391007	1	1	0.736793	0	0	0.292276	0	0	0.474154	1.88435	0.747497	1.21265
CCDC126	782956	coiled-coil domain containing 126	-	0	0	0.391007	1	1	0.736793	0	0	0.292276	0	0	0.474154	1.88435	0.747497	1.21265
CCDC175	617691	coiled-coil domain containing 175	C10H14orf38	0	0	0.391007	1	1	0.736793	0	0	0.292276	0	0	0.474154	1.88435	0.747497	1.21265
CCDC18	540863	coiled-coil domain containing 18	-	0	0	0.391007	1	1	0.736793	1	1	0.52611	0	0	0.474154	1.88435	1.34553	1.21265
CCDC28B	507607	coiled-coil domain containing 28B	-	0	0	0.391007	1	1	0.736793	0	0	0.292276	0	0	0.474154	1.88435	0.747497	1.21265
CCDC43	513649	coiled-coil domain containing 43	-	0	0	0.391007	1	1	0.736793	1	1	0.52611	1	1	0.853509	1.88435	1.34553	2.18285
CCDC77	527084	coiled-coil domain containing 77	-	0	0	0.391007	1	1	0.736793	0	0	0.292276	0	0	0.474154	1.88435	0.747497	1.21265
CCL4	414347	chemokine (C-C motif) ligand 4	-	0	0	0.391007	1	1	0.736793	0	0	0.292276	0	0	0.474154	1.88435	0.747497	1.21265
CCNI	504847	cyclin I	-	0	0	0.391007	1	1	0.736793	0	0	0.292276	0	0	0.474154	1.88435	0.747497	1.21265
CCR7	510668	chemokine (C-C motif) receptor 7	-	0	0	0.391007	1	1	0.736793	0	0	0.292276	0	0	0.474154	1.88435	0.747497	1.21265
CCS	515022	copper chaperone for superoxide dismutase	-	0	0	0.391007	1	1	0.736793	0	0	0.292276	0	0	0.474154	1.88435	0.747497	1.21265
CD2BP2	513857	CD2 (cytoplasmic tail) binding protein 2	-	0	0	0.391007	1	1	0.736793	0	0	0.292276	0	0	0.474154	1.88435	0.747497	1.21265
CD300E	524761	CD300e molecule	-	0	0	0.391007	1	1	0.736793	0	0	0.292276	0	0	0.474154	1.88435	0.747497	1.21265
CD3EAP	617937	CD3e molecule, epsilon associated protein	-	0	0	0.391007	1	1	0.736793	2	2	0.759954	0	0	0.474154	1.88435	1.94358	1.21265
CD40	286849	CD40 molecule, TNF receptor superfamily member 5	TNFRSF5	0	0	0.391007	1	1	0.736793	0	0	0.292276	0	0	0.474154	1.88435	0.747497	1.21265
CD68	504960	CD68 molecule	-	0	0	0.391007	1	1	0.736793	1	1	0.52611	0	0	0.474154	1.88435	1.34553	1.21265
CDH4	525796	cadherin 4, type 1, R-cadherin (retinal)	-	0	0	0.391007	1	1	0.736793	0	0	0.292276	0	0	0.474154	1.88435	0.747497	1.21265
CDKL5	538337	cyclin-dependent kinase-like 5	-	0	0	0.391007	1	1	0.736793	0	0	0.292276	0	0	0.474154	1.88435	0.747497	1.21265
CDKN1C	510972	cyclin-dependent kinase inhibitor 1C (p57, Kip2)	-	0	0	0.391007	1	1	0.736793	0	0	0.292276	0	0	0.474154	1.88435	0.747497	1.21265
CELF4	535177	CUGBP, Elav-like family member 4	BRUNOL4	0	0	0.391007	1	1	0.736793	1	1	0.52611	0	0	0.474154	1.88435	1.34553	1.21265
CELF5	532293	CUGBP, Elav-like family member 5	BRUNOL5	0	0	0.391007	1	1	0.736793	0	0	0.292276	0	0	0.474154	1.88435	0.747497	1.21265
CELSR1	522422	cadherin, EGF LAG seven-pass G-type receptor 1	-	0	0	0.391007	1	1	0.736793	0	0	0.292276	0	0	0.474154	1.88435	0.747497	1.21265
CELSR2	538194	cadherin, EGF LAG seven-pass G-type receptor 2	-	0	0	0.391007	1	1	0.736793	0	0	0.292276	1	1	0.853509	1.88435	0.747497	2.18285
CENPP	504630	centromere protein P	-	0	0	0.391007	1	1	0.736793	1	1	0.52611	0	0	0.474154	1.88435	1.34553	1.21265
CEP164	514284	centrosomal protein 164kDa	-	0	0	0.391007	1	1	0.736793	0	0	0.292276	1	1	0.853509	1.88435	0.747497	2.18285
CEP83	618145	centrosomal protein 83kDa	CCDC41	0	0	0.391007	1	1	0.736793	0	0	0.292276	0	0	0.474154	1.88435	0.747497	1.21265
CERS1	615296	ceramide synthase 1	LASS1	0	0	0.391007	1	1	0.736793	0	0	0.292276	0	0	0.474154	1.88435	0.747497	1.21265
CERS4	505233	ceramide synthase 4	LASS4	0	0	0.391007	1	1	0.736793	0	0	0.292276	0	0	0.474154	1.88435	0.747497	1.21265
CES3	513112	carboxylesterase 3	-	0	0	0.391007	1	1	0.736793	0	0	0.292276	0	0	0.474154	1.88435	0.747497	1.21265
CFAP52	505885	cilia and flagella associated protein 52	WDR16	0	0	0.391007	1	1	0.736793	0	0	0.292276	1	1	0.853509	1.88435	0.747497	2.18285
CFAP99	100847979	cilia and flagella associated protein 99	-	0	0	0.391007	1	1	0.736793	0	0	0.292276	0	0	0.474154	1.88435	0.747497	1.21265
CHFR	614816	checkpoint with forkhead and ring finger domains, E3 ubiquitin protein ligase	-	0	0	0.391007	1	1	0.736793	0	0	0.292276	0	0	0.474154	1.88435	0.747497	1.21265
CHPT1	511291	choline phosphotransferase 1	-	0	0	0.391007	1	1	0.736793	0	0	0.292276	0	0	0.474154	1.88435	0.747497	1.21265
CHRAC1	510942	chromatin accessibility complex 1	-	0	0	0.391007	1	1	0.736793	0	0	0.292276	0	0	0.474154	1.88435	0.747497	1.21265
CHRNA5	282177	cholinergic receptor, nicotinic, alpha 5 (neuronal)	-	0	0	0.391007	1	1	0.736793	0	0	0.292276	0	0	0.474154	1.88435	0.747497	1.21265
CHRNA7	282178	cholinergic receptor, nicotinic, alpha 7	-	0	0	0.391007	1	1	0.736793	0	0	0.292276	0	0	0.474154	1.88435	0.747497	1.21265
CIDEB	528834	cell death-inducing DFFA-like effector b	-	0	0	0.391007	1	1	0.736793	0	0	0.292276	0	0	0.474154	1.88435	0.747497	1.21265
CISD2	781260	CDGSH iron sulfur domain 2	-	0	0	0.391007	1	1	0.736793	1	1	0.52611	0	0	0.474154	1.88435	1.34553	1.21265
CISH	616753	cytokine inducible SH2-containing protein	-	0	0	0.391007	1	1	0.736793	0	0	0.292276	0	0	0.474154	1.88435	0.747497	1.21265
CIZ1	531522	CDKN1A interacting zinc finger protein 1	-	0	0	0.391007	1	1	0.736793	0	0	0.292276	0	0	0.474154	1.88435	0.747497	1.21265
CLCA3	281694	chloride channel regulator 3	-	0	0	0.391007	1	1	0.736793	0	0	0.292276	0	0	0.474154	1.88435	0.747497	1.21265
CLCC1	519085	chloride channel CLIC-like 1	-	0	0	0.391007	1	1	0.736793	0	0	0.292276	2	2	1.23289	1.88435	0.747497	3.15313
CLCN6	520210	chloride channel, voltage-sensitive 6	-	0	0	0.391007	1	1	0.736793	1	1	0.52611	0	0	0.474154	1.88435	1.34553	1.21265
CLDN6	511318	claudin 6	-	0	0	0.391007	1	1	0.736793	1	2	0.759954	0	0	0.474154	1.88435	1.94358	1.21265
CLDN9	617449	claudin 9	-	0	0	0.391007	1	1	0.736793	1	2	0.759954	0	0	0.474154	1.88435	1.94358	1.21265
CLIC5	281696	chloride intracellular channel 5	-	0	0	0.391007	1	1	0.736793	0	0	0.292276	0	0	0.474154	1.88435	0.747497	1.21265
CLIC6	507243	chloride intracellular channel 6	-	0	0	0.391007	1	1	0.736793	9	16	4.03492	0	0	0.474154	1.88435	10.3193	1.21265
CLIP2	506908	CAP-GLY domain containing linker protein 2	-	0	0	0.391007	1	1	0.736793	0	0	0.292276	0	0	0.474154	1.88435	0.747497	1.21265
CLSTN1	514447	calsyntenin 1	-	0	0	0.391007	1	1	0.736793	0	0	0.292276	0	0	0.474154	1.88435	0.747497	1.21265
CLVS1	532808	clavesin 1	RLBP1L1	0	0	0.391007	1	1	0.736793	0	0	0.292276	0	0	0.474154	1.88435	0.747497	1.21265
CNKSR3	506781	CNKSR family member 3	-	0	0	0.391007	1	1	0.736793	0	0	0.292276	0	0	0.474154	1.88435	0.747497	1.21265
CNOT10	540938	CCR4-NOT transcription complex, subunit 10	-	0	0	0.391007	1	1	0.736793	0	0	0.292276	0	0	0.474154	1.88435	0.747497	1.21265
CNPY3	510220	canopy FGF signaling regulator 3	-	0	0	0.391007	1	1	0.736793	0	0	0.292276	0	0	0.474154	1.88435	0.747497	1.21265
CNTN5	538198	contactin 5	-	0	0	0.391007	1	1	0.736793	0	0	0.292276	0	0	0.474154	1.88435	0.747497	1.21265
CNTNAP2	100337375	contactin associated protein-like 2	-	0	0	0.391007	1	1	0.736793	0	0	0.292276	0	0	0.474154	1.88435	0.747497	1.21265
CNTROB	539106	centrobin, centrosomal BRCA2 interacting protein	-	0	0	0.391007	1	1	0.736793	0	0	0.292276	0	0	0.474154	1.88435	0.747497	1.21265
COA1	505736	cytochrome C oxidase assembly factor 1 homolog (S. cerevisiae)	C4H7orf44	0	0	0.391007	1	1	0.736793	0	0	0.292276	0	0	0.474154	1.88435	0.747497	1.21265
COG4	533007	component of oligomeric golgi complex 4	-	0	0	0.391007	1	1	0.736793	0	0	0.292276	0	0	0.474154	1.88435	0.747497	1.21265
COIL	507580	coilin	-	0	0	0.391007	1	1	0.736793	0	0	0.292276	0	0	0.474154	1.88435	0.747497	1.21265
COL12A1	359712	collagen, type XII, alpha 1	-	0	0	0.391007	1	1	0.736793	2	2	0.759954	0	0	0.474154	1.88435	1.94358	1.21265
COL6A2	282194	collagen, type VI, alpha 2	-	0	0	0.391007	1	1	0.736793	1	1	0.52611	0	0	0.474154	1.88435	1.34553	1.21265
COL9A3	789493	collagen, type IX, alpha 3	-	0	0	0.391007	1	1	0.736793	1	1	0.52611	0	0	0.474154	1.88435	1.34553	1.21265
COX6A2	282200	cytochrome c oxidase subunit VIa polypeptide 2	COXVIAH	0	0	0.391007	1	1	0.736793	0	0	0.292276	0	0	0.474154	1.88435	0.747497	1.21265
CPEB2	538880	cytoplasmic polyadenylation element binding protein 2	-	0	0	0.391007	1	1	0.736793	3	3	0.993809	0	0	0.474154	1.88435	2.54167	1.21265
CPEB3	537016	cytoplasmic polyadenylation element binding protein 3	-	0	0	0.391007	1	1	0.736793	0	0	0.292276	0	0	0.474154	1.88435	0.747497	1.21265
CPEB4	538794	cytoplasmic polyadenylation element binding protein 4	-	0	0	0.391007	1	1	0.736793	0	0	0.292276	0	0	0.474154	1.88435	0.747497	1.21265
CPSF1	282703	cleavage and polyadenylation specific factor 1, 160kDa	-	0	0	0.391007	1	1	0.736793	0	0	0.292276	0	0	0.474154	1.88435	0.747497	1.21265
CPSF3L	522378	cleavage and polyadenylation specific factor 3-like	-	0	0	0.391007	1	1	0.736793	2	2	0.759954	4	4	1.99175	1.88435	1.94358	5.0939
CREBRF	513587	CREB3 regulatory factor	C20H5orf41|LRF	0	0	0.391007	1	1	0.736793	0	0	0.292276	2	2	1.23289	1.88435	0.747497	3.15313
CREG2	618618	cellular repressor of E1A-stimulated genes 2	-	0	0	0.391007	1	1	0.736793	1	1	0.52611	0	0	0.474154	1.88435	1.34553	1.21265
CROCC	530641	ciliary rootlet coiled-coil, rootletin	-	0	0	0.391007	1	1	0.736793	0	0	0.292276	0	0	0.474154	1.88435	0.747497	1.21265
CRTC1	510465	CREB regulated transcription coactivator 1	-	0	0	0.391007	1	1	0.736793	0	0	0.292276	0	0	0.474154	1.88435	0.747497	1.21265
CRY2	509058	cryptochrome circadian clock 2	-	0	0	0.391007	1	1	0.736793	0	0	0.292276	0	0	0.474154	1.88435	0.747497	1.21265
CS	280682	citrate synthase	-	0	0	0.391007	1	1	0.736793	0	0	0.292276	1	1	0.853509	1.88435	0.747497	2.18285
CSNK1G1	527889	casein kinase 1, gamma 1	-	0	0	0.391007	1	1	0.736793	3	4	1.22768	1	1	0.853509	1.88435	3.13978	2.18285
CSRNP1	515406	cysteine-serine-rich nuclear protein 1	AXUD1	0	0	0.391007	1	1	0.736793	0	0	0.292276	0	0	0.474154	1.88435	0.747497	1.21265
CST3	281102	cystatin C	-	0	0	0.391007	1	1	0.736793	2	10	2.6311	2	4	1.99175	1.88435	6.72904	5.0939
CSTF2T	783569	cleavage stimulation factor, 3' pre-RNA, subunit 2, 64kDa, tau variant	tCstF-64	0	0	0.391007	1	1	0.736793	1	1	0.52611	2	2	1.23289	1.88435	1.34553	3.15313
CTHRC1	538634	collagen triple helix repeat containing 1	-	0	0	0.391007	1	1	0.736793	0	0	0.292276	0	0	0.474154	1.88435	0.747497	1.21265
CTNNAL1	515749	catenin (cadherin-associated protein), alpha-like 1	-	0	0	0.391007	1	1	0.736793	0	0	0.292276	0	0	0.474154	1.88435	0.747497	1.21265
CTSB	281105	cathepsin B	-	0	0	0.391007	1	1	0.736793	1	3	0.993809	0	0	0.474154	1.88435	2.54167	1.21265
CTSC	352958	cathepsin C	-	0	0	0.391007	1	1	0.736793	2	2	0.759954	0	0	0.474154	1.88435	1.94358	1.21265
CTSL	515200	cathepsin L	CTSL1	0	0	0.391007	1	1	0.736793	0	0	0.292276	1	1	0.853509	1.88435	0.747497	2.18285
CUL1	407228	cullin 1	-	0	0	0.391007	1	1	0.736793	2	2	0.759954	0	0	0.474154	1.88435	1.94358	1.21265
CWC22	781016	CWC22 spliceosome-associated protein	-	0	0	0.391007	1	1	0.736793	0	0	0.292276	0	0	0.474154	1.88435	0.747497	1.21265
CXCL11	516104	chemokine (C-X-C motif) ligand 11	-	0	0	0.391007	1	1	0.736793	1	1	0.52611	0	0	0.474154	1.88435	1.34553	1.21265
CXCL2	281734	chemokine (C-X-C motif) ligand 2	GRO2|GROB|GROX	0	0	0.391007	1	1	0.736793	0	0	0.292276	0	0	0.474154	1.88435	0.747497	1.21265
CXCR6	506807	chemokine (C-X-C motif) receptor 6	-	0	0	0.391007	1	1	0.736793	0	0	0.292276	0	0	0.474154	1.88435	0.747497	1.21265
CXHXorf36	617391	chromosome X open reading frame, human CXorf36	CXORF36	0	0	0.391007	1	1	0.736793	0	0	0.292276	0	0	0.474154	1.88435	0.747497	1.21265
CYCS	510767	cytochrome c, somatic	cytc	0	0	0.391007	1	1	0.736793	0	0	0.292276	0	0	0.474154	1.88435	0.747497	1.21265
CYP2C87	616593	cytochrome P450, family 2, subfamily C, polypeptide 87	-	0	0	0.391007	1	1	0.736793	0	0	0.292276	0	0	0.474154	1.88435	0.747497	1.21265
CYP39A1	511195	cytochrome P450, family 39, subfamily A, polypeptide 1	-	0	0	0.391007	1	1	0.736793	0	0	0.292276	0	0	0.474154	1.88435	0.747497	1.21265
DACT1	538778	dishevelled-binding antagonist of beta-catenin 1	-	0	0	0.391007	1	1	0.736793	1	1	0.52611	0	0	0.474154	1.88435	1.34553	1.21265
DAG1	281439	dystroglycan 1 (dystrophin-associated glycoprotein 1)	RAB7	0	0	0.391007	1	1	0.736793	1	1	0.52611	0	0	0.474154	1.88435	1.34553	1.21265
DAW1	530118	dynein assembly factor with WDR repeat domains 1	WDR69	0	0	0.391007	1	1	0.736793	0	0	0.292276	0	0	0.474154	1.88435	0.747497	1.21265
DBX1	517514	developing brain homeobox 1	-	0	0	0.391007	1	1	0.736793	0	0	0.292276	0	0	0.474154	1.88435	0.747497	1.21265
DCAF12L2	100336874	DDB1 and CUL4 associated factor 12-like 2	WDR40C	0	0	0.391007	1	1	0.736793	2	2	0.759954	0	0	0.474154	1.88435	1.94358	1.21265
DCAF13	100138632	DDB1 and CUL4 associated factor 13	-	0	0	0.391007	1	1	0.736793	0	0	0.292276	0	0	0.474154	1.88435	0.747497	1.21265
DCAF4	511629	DDB1 and CUL4 associated factor 4	WDR21|WDR21A	0	0	0.391007	1	1	0.736793	0	0	0.292276	0	0	0.474154	1.88435	0.747497	1.21265
DCLRE1A	504377	DNA cross-link repair 1A	Snm1-like	0	0	0.391007	1	1	0.736793	0	0	0.292276	0	0	0.474154	1.88435	0.747497	1.21265
DCLRE1B	539794	DNA cross-link repair 1B	-	0	0	0.391007	1	1	0.736793	0	0	0.292276	0	0	0.474154	1.88435	0.747497	1.21265
DCPS	282640	decapping enzyme, scavenger	HINT-5	0	0	0.391007	1	1	0.736793	1	1	0.52611	0	0	0.474154	1.88435	1.34553	1.21265
DCSTAMP	512133	dendrocyte expressed seven transmembrane protein	TM7SF4	0	0	0.391007	1	1	0.736793	0	0	0.292276	0	0	0.474154	1.88435	0.747497	1.21265
DCTN3	514327	dynactin 3 (p22)	-	0	0	0.391007	1	1	0.736793	2	2	0.759954	0	0	0.474154	1.88435	1.94358	1.21265
DCTN5	506441	dynactin 5 (p25)	-	0	0	0.391007	1	1	0.736793	2	2	0.759954	0	0	0.474154	1.88435	1.94358	1.21265
DCTPP1	614103	dCTP pyrophosphatase 1	RS21-C6|XTP3TPA	0	0	0.391007	1	1	0.736793	0	0	0.292276	1	1	0.853509	1.88435	0.747497	2.18285
DDIAS	618360	DNA damage-induced apoptosis suppressor	C29H11orf82	0	0	0.391007	1	1	0.736793	0	0	0.292276	0	0	0.474154	1.88435	0.747497	1.21265
DDR2	533523	discoidin domain receptor tyrosine kinase 2	-	0	0	0.391007	1	1	0.736793	0	0	0.292276	0	0	0.474154	1.88435	0.747497	1.21265
DDX11	506293	DEAD/H (Asp-Glu-Ala-Asp/His) box helicase 11	-	0	0	0.391007	1	1	0.736793	1	1	0.52611	0	0	0.474154	1.88435	1.34553	1.21265
DDX5	533700	DEAD (Asp-Glu-Ala-Asp) box helicase 5	-	0	0	0.391007	1	1	0.736793	0	0	0.292276	0	0	0.474154	1.88435	0.747497	1.21265
DENND5A	784484	DENN/MADD domain containing 5A	RAB6IP1	0	0	0.391007	1	1	0.736793	0	0	0.292276	0	0	0.474154	1.88435	0.747497	1.21265
DGCR2	767971	DiGeorge syndrome critical region gene 2	-	0	0	0.391007	1	1	0.736793	1	1	0.52611	0	0	0.474154	1.88435	1.34553	1.21265
DHCR7	514745	7-dehydrocholesterol reductase	-	0	0	0.391007	1	1	0.736793	0	0	0.292276	0	0	0.474154	1.88435	0.747497	1.21265
DHX29	512470	DEAH (Asp-Glu-Ala-His) box polypeptide 29	-	0	0	0.391007	1	1	0.736793	0	0	0.292276	0	0	0.474154	1.88435	0.747497	1.21265
DIAPH3	525628	diaphanous-related formin 3	-	0	0	0.391007	1	1	0.736793	3	3	0.993809	2	2	1.23289	1.88435	2.54167	3.15313
DIO3	494549	deiodinase, iodothyronine, type III	-	0	0	0.391007	1	1	0.736793	0	0	0.292276	0	0	0.474154	1.88435	0.747497	1.21265
DIRAS1	618387	DIRAS family, GTP-binding RAS-like 1	-	0	0	0.391007	1	1	0.736793	0	0	0.292276	1	1	0.853509	1.88435	0.747497	2.18285
DIS3L2	519222	DIS3 like 3'-5' exoribonuclease 2	-	0	0	0.391007	1	1	0.736793	0	0	0.292276	0	0	0.474154	1.88435	0.747497	1.21265
DKKL1	540124	dickkopf-like 1	-	0	0	0.391007	1	1	0.736793	0	0	0.292276	0	0	0.474154	1.88435	0.747497	1.21265
DLD	533910	dihydrolipoamide dehydrogenase	-	0	0	0.391007	1	1	0.736793	0	0	0.292276	0	0	0.474154	1.88435	0.747497	1.21265
DLEC1	618746	deleted in lung and esophageal cancer 1	-	0	0	0.391007	1	1	0.736793	0	0	0.292276	0	0	0.474154	1.88435	0.747497	1.21265
DLG5	535699	discs, large homolog 5 (Drosophila)	-	0	0	0.391007	1	1	0.736793	0	0	0.292276	2	2	1.23289	1.88435	0.747497	3.15313
DLST	506888	dihydrolipoamide S-succinyltransferase (E2 component of 2-oxo-glutarate complex)	-	0	0	0.391007	1	1	0.736793	1	1	0.52611	0	0	0.474154	1.88435	1.34553	1.21265
DMXL1	534524	Dmx-like 1	-	0	0	0.391007	1	1	0.736793	4	4	1.22768	0	0	0.474154	1.88435	3.13978	1.21265
DNAJA4	528615	DnaJ (Hsp40) homolog, subfamily A, member 4	-	0	0	0.391007	1	1	0.736793	0	0	0.292276	0	0	0.474154	1.88435	0.747497	1.21265
DNAJC14	281691	DnaJ (Hsp40) homolog, subfamily C, member 14	DNAJ1	0	0	0.391007	1	1	0.736793	1	1	0.52611	0	0	0.474154	1.88435	1.34553	1.21265
DNAJC2	507897	DnaJ (Hsp40) homolog, subfamily C, member 2	ZRF1	0	0	0.391007	1	1	0.736793	1	1	0.52611	1	1	0.853509	1.88435	1.34553	2.18285
DNAJC5	282216	DnaJ (Hsp40) homolog, subfamily C, member 5	-	0	0	0.391007	1	1	0.736793	2	2	0.759954	1	1	0.853509	1.88435	1.94358	2.18285
DNASE1L2	787784	deoxyribonuclease I-like 2	-	0	0	0.391007	1	1	0.736793	0	0	0.292276	2	2	1.23289	1.88435	0.747497	3.15313
DOC2A	528120	double C2-like domains, alpha	-	0	0	0.391007	1	1	0.736793	0	0	0.292276	1	1	0.853509	1.88435	0.747497	2.18285
DOCK11	537297	dedicator of cytokinesis 11	-	0	0	0.391007	1	1	0.736793	0	0	0.292276	0	0	0.474154	1.88435	0.747497	1.21265
DOCK8	100295817	dedicator of cytokinesis 8	-	0	0	0.391007	1	1	0.736793	0	0	0.292276	0	0	0.474154	1.88435	0.747497	1.21265
DOK2	514616	docking protein 2, 56kDa	-	0	0	0.391007	1	1	0.736793	0	0	0.292276	0	0	0.474154	1.88435	0.747497	1.21265
DPP10	617222	dipeptidyl-peptidase 10 (non-functional)	-	0	0	0.391007	1	1	0.736793	1	1	0.52611	0	0	0.474154	1.88435	1.34553	1.21265
DPP4	281122	dipeptidyl-peptidase 4	CD26|DPPIV	0	0	0.391007	1	1	0.736793	0	0	0.292276	2	2	1.23289	1.88435	0.747497	3.15313
DSG2	508151	desmoglein 2	-	0	0	0.391007	1	1	0.736793	0	0	0.292276	0	0	0.474154	1.88435	0.747497	1.21265
DUSP12	505302	dual specificity phosphatase 12	-	0	0	0.391007	1	1	0.736793	0	0	0.292276	0	0	0.474154	1.88435	0.747497	1.21265
ECE2	281134	endothelin converting enzyme 2	-	0	0	0.391007	1	1	0.736793	2	2	0.759954	0	0	0.474154	1.88435	1.94358	1.21265
ECEL1	513144	endothelin converting enzyme-like 1	-	0	0	0.391007	1	1	0.736793	0	0	0.292276	1	1	0.853509	1.88435	0.747497	2.18285
ECSIT	507245	ECSIT signalling integrator	-	0	0	0.391007	1	1	0.736793	0	0	0.292276	0	0	0.474154	1.88435	0.747497	1.21265
EDC3	517979	enhancer of mRNA decapping 3	LSM16	0	0	0.391007	1	1	0.736793	0	0	0.292276	0	0	0.474154	1.88435	0.747497	1.21265
EDEM1	511008	ER degradation enhancer, mannosidase alpha-like 1	-	0	0	0.391007	1	1	0.736793	0	0	0.292276	0	0	0.474154	1.88435	0.747497	1.21265
EDEM3	519058	ER degradation enhancer, mannosidase alpha-like 3	-	0	0	0.391007	1	1	0.736793	1	1	0.52611	0	0	0.474154	1.88435	1.34553	1.21265
EGLN1	534075	egl-9 family hypoxia-inducible factor 1	-	0	0	0.391007	1	1	0.736793	0	0	0.292276	0	0	0.474154	1.88435	0.747497	1.21265
EGR1	407125	early growth response 1	-	0	0	0.391007	1	1	0.736793	0	0	0.292276	0	0	0.474154	1.88435	0.747497	1.21265
EID2	615269	EP300 interacting inhibitor of differentiation 2	-	0	0	0.391007	1	1	0.736793	1	1	0.52611	0	0	0.474154	1.88435	1.34553	1.21265
EIF2S2	520094	eukaryotic translation initiation factor 2, subunit 2 beta, 38kDa	-	0	0	0.391007	1	1	0.736793	0	0	0.292276	0	0	0.474154	1.88435	0.747497	1.21265
EIF3A	506564	eukaryotic translation initiation factor 3, subunit A	EIF3S10|EIF6	0	0	0.391007	1	1	0.736793	0	0	0.292276	1	1	0.853509	1.88435	0.747497	2.18285
EIF3CL	534882	eukaryotic translation initiation factor 3, subunit C-like	EIF3C|EIF3S8|eIF3-p110	0	0	0.391007	1	1	0.736793	1	1	0.52611	0	0	0.474154	1.88435	1.34553	1.21265
EIF3D	515226	eukaryotic translation initiation factor 3, subunit D	EIF3S7	0	0	0.391007	1	1	0.736793	0	0	0.292276	0	0	0.474154	1.88435	0.747497	1.21265
EIF3L	514449	eukaryotic translation initiation factor 3, subunit L	EIF3EIP|EIF3S6IP	0	0	0.391007	1	1	0.736793	1	1	0.52611	1	1	0.853509	1.88435	1.34553	2.18285
ELAVL3	520376	ELAV like neuron-specific RNA binding protein 3	-	0	0	0.391007	1	1	0.736793	2	2	0.759954	2	2	1.23289	1.88435	1.94358	3.15313
ELL	506578	elongation factor RNA polymerase II	-	0	0	0.391007	1	1	0.736793	0	0	0.292276	1	1	0.853509	1.88435	0.747497	2.18285
EMID1	506282	EMI domain containing 1	-	0	0	0.391007	1	1	0.736793	0	0	0.292276	0	0	0.474154	1.88435	0.747497	1.21265
EMILIN1	540451	elastin microfibril interfacer 1	-	0	0	0.391007	1	1	0.736793	0	0	0.292276	2	3	1.61231	1.88435	0.747497	4.12347
EML3	504884	echinoderm microtubule associated protein like 3	-	0	0	0.391007	1	1	0.736793	0	0	0.292276	0	0	0.474154	1.88435	0.747497	1.21265
ENDOD1	538618	endonuclease domain containing 1	-	0	0	0.391007	1	1	0.736793	0	0	0.292276	0	0	0.474154	1.88435	0.747497	1.21265
ENPP7	505388	ectonucleotide pyrophosphatase/phosphodiesterase 7	-	0	0	0.391007	1	1	0.736793	0	0	0.292276	0	0	0.474154	1.88435	0.747497	1.21265
ENTPD5	533096	ectonucleoside triphosphate diphosphohydrolase 5	-	0	0	0.391007	1	1	0.736793	0	0	0.292276	0	0	0.474154	1.88435	0.747497	1.21265
EPB41L2	538959	erythrocyte membrane protein band 4.1-like 2	-	0	0	0.391007	1	1	0.736793	0	0	0.292276	0	0	0.474154	1.88435	0.747497	1.21265
EPN3	538660	epsin 3	-	0	0	0.391007	1	1	0.736793	0	0	0.292276	0	0	0.474154	1.88435	0.747497	1.21265
ERCC2	100125238	excision repair cross-complementation group 2	-	0	0	0.391007	1	1	0.736793	0	0	0.292276	2	2	1.23289	1.88435	0.747497	3.15313
ERCC4	516371	excision repair cross-complementation group 4	-	0	0	0.391007	1	1	0.736793	0	0	0.292276	0	0	0.474154	1.88435	0.747497	1.21265
ERH	508901	enhancer of rudimentary homolog (Drosophila)	-	0	0	0.391007	1	1	0.736793	0	0	0.292276	0	0	0.474154	1.88435	0.747497	1.21265
ERI1	540728	exoribonuclease 1	THEX1	0	0	0.391007	1	1	0.736793	0	0	0.292276	1	1	0.853509	1.88435	0.747497	2.18285
ERICH3	505843	glutamate-rich 3	C3H1orf173	0	0	0.391007	1	1	0.736793	1	1	0.52611	0	0	0.474154	1.88435	1.34553	1.21265
ESCO1	535035	establishment of sister chromatid cohesion N-acetyltransferase 1	-	0	0	0.391007	1	1	0.736793	0	0	0.292276	0	0	0.474154	1.88435	0.747497	1.21265
ESM1	539571	endothelial cell-specific molecule 1	-	0	0	0.391007	1	1	0.736793	0	0	0.292276	0	0	0.474154	1.88435	0.747497	1.21265
ESR2	281146	estrogen receptor 2 (ER beta)	ERB	0	0	0.391007	1	1	0.736793	0	0	0.292276	0	0	0.474154	1.88435	0.747497	1.21265
ETNK2	533229	ethanolamine kinase 2	-	0	0	0.391007	1	1	0.736793	0	0	0.292276	0	0	0.474154	1.88435	0.747497	1.21265
EVA1C	516536	eva-1 homolog C (C. elegans)	C1H21orf63	0	0	0.391007	1	1	0.736793	0	0	0.292276	0	0	0.474154	1.88435	0.747497	1.21265
EVC2	280834	Ellis van Creveld syndrome 2	LBN	0	0	0.391007	1	1	0.736793	0	0	0.292276	0	0	0.474154	1.88435	0.747497	1.21265
EXOC3L4	526547	exocyst complex component 3-like 4	-	0	0	0.391007	1	1	0.736793	0	0	0.292276	0	0	0.474154	1.88435	0.747497	1.21265
EXPH5	527048	exophilin 5	-	0	0	0.391007	1	1	0.736793	0	0	0.292276	1	1	0.853509	1.88435	0.747497	2.18285
EXT2	281151	exostosin glycosyltransferase 2	-	0	0	0.391007	1	1	0.736793	0	0	0.292276	0	0	0.474154	1.88435	0.747497	1.21265
F10	280787	coagulation factor X	-	0	0	0.391007	1	1	0.736793	0	0	0.292276	0	0	0.474154	1.88435	0.747497	1.21265
F2RL2	512581	coagulation factor II (thrombin) receptor-like 2	-	0	0	0.391007	1	1	0.736793	0	0	0.292276	0	0	0.474154	1.88435	0.747497	1.21265
F8	100271720	coagulation factor VIII, procoagulant component	-	0	0	0.391007	1	1	0.736793	1	1	0.52611	0	0	0.474154	1.88435	1.34553	1.21265
FABP5	281760	fatty acid binding protein 5 (psoriasis-associated)	-	0	0	0.391007	1	1	0.736793	4	5	1.46155	1	1	0.853509	1.88435	3.73792	2.18285
FAM103A1	614296	family with sequence similarity 103, member A1	-	0	0	0.391007	1	1	0.736793	0	0	0.292276	0	0	0.474154	1.88435	0.747497	1.21265
FAM118B	540626	family with sequence similarity 118, member B	-	0	0	0.391007	1	1	0.736793	0	0	0.292276	0	0	0.474154	1.88435	0.747497	1.21265
FAM132B	101905782	family with sequence similarity 132, member B	-	0	0	0.391007	1	1	0.736793	0	0	0.292276	0	0	0.474154	1.88435	0.747497	1.21265
FAM166A	618445	family with sequence similarity 166, member A	-	0	0	0.391007	1	1	0.736793	0	0	0.292276	0	0	0.474154	1.88435	0.747497	1.21265
FAM171B	614438	family with sequence similarity 171, member B	-	0	0	0.391007	1	1	0.736793	0	0	0.292276	0	0	0.474154	1.88435	0.747497	1.21265
FAM175B	510233	family with sequence similarity 175, member B	-	0	0	0.391007	1	1	0.736793	0	0	0.292276	0	0	0.474154	1.88435	0.747497	1.21265
FAM178A	541239	family with sequence similarity 178, member A	C26H10ORF6	0	0	0.391007	1	1	0.736793	0	0	0.292276	0	0	0.474154	1.88435	0.747497	1.21265
FAM186A	782074	family with sequence similarity 186, member A	-	0	0	0.391007	1	1	0.736793	0	0	0.292276	1	1	0.853509	1.88435	0.747497	2.18285
FAM195B	512391	family with sequence similarity 195, member B	-	0	0	0.391007	1	1	0.736793	0	0	0.292276	0	0	0.474154	1.88435	0.747497	1.21265
FAM208A	510095	family with sequence similarity 208, member A	C22H3orf63	0	0	0.391007	1	1	0.736793	1	1	0.52611	0	0	0.474154	1.88435	1.34553	1.21265
FAM222A	617781	family with sequence similarity 222, member A	C17H12orf34	0	0	0.391007	1	1	0.736793	0	0	0.292276	0	0	0.474154	1.88435	0.747497	1.21265
FAM229A	614396	family with sequence similarity 229, member A	-	0	0	0.391007	1	1	0.736793	0	0	0.292276	0	0	0.474154	1.88435	0.747497	1.21265
FAM32A	508634	family with sequence similarity 32, member A	-	0	0	0.391007	1	1	0.736793	0	0	0.292276	0	0	0.474154	1.88435	0.747497	1.21265
FAM53C	534006	family with sequence similarity 53, member C	-	0	0	0.391007	1	1	0.736793	0	0	0.292276	0	0	0.474154	1.88435	0.747497	1.21265
FAM57A	508425	family with sequence similarity 57, member A	-	0	0	0.391007	1	1	0.736793	0	0	0.292276	0	0	0.474154	1.88435	0.747497	1.21265
FAM58A	534796	family with sequence similarity 58, member A	-	0	0	0.391007	1	1	0.736793	0	0	0.292276	0	0	0.474154	1.88435	0.747497	1.21265
FAM71A	616153	family with sequence similarity 71, member A	-	0	0	0.391007	1	1	0.736793	0	0	0.292276	0	0	0.474154	1.88435	0.747497	1.21265
FAM73B	535315	family with sequence similarity 73, member B	-	0	0	0.391007	1	1	0.736793	1	2	0.759954	0	0	0.474154	1.88435	1.94358	1.21265
FAM96B	614585	family with sequence similarity 96, member B	-	0	0	0.391007	1	1	0.736793	0	0	0.292276	1	1	0.853509	1.88435	0.747497	2.18285
FAM98B	532711	family with sequence similarity 98, member B	-	0	0	0.391007	1	1	0.736793	1	1	0.52611	2	2	1.23289	1.88435	1.34553	3.15313
FANCI	522442	Fanconi anemia, complementation group I	-	0	0	0.391007	1	1	0.736793	0	0	0.292276	0	0	0.474154	1.88435	0.747497	1.21265
FAR1	525262	fatty acyl CoA reductase 1	MLSTD2	0	0	0.391007	1	1	0.736793	0	0	0.292276	0	0	0.474154	1.88435	0.747497	1.21265
FARSB	788792	phenylalanyl-tRNA synthetase, beta subunit	-	0	0	0.391007	1	1	0.736793	0	0	0.292276	0	0	0.474154	1.88435	0.747497	1.21265
FBXL14	531211	F-box and leucine-rich repeat protein 14	-	0	0	0.391007	1	1	0.736793	0	0	0.292276	0	0	0.474154	1.88435	0.747497	1.21265
FBXL22	513821	F-box and leucine-rich repeat protein 22	-	0	0	0.391007	1	1	0.736793	0	0	0.292276	0	0	0.474154	1.88435	0.747497	1.21265
FBXO15	505376	F-box protein 15	-	0	0	0.391007	1	1	0.736793	0	0	0.292276	0	0	0.474154	1.88435	0.747497	1.21265
FBXW4	513977	F-box and WD repeat domain containing 4	-	0	0	0.391007	1	1	0.736793	0	0	0.292276	0	0	0.474154	1.88435	0.747497	1.21265
FCHSD2	539601	FCH and double SH3 domains 2	-	0	0	0.391007	1	1	0.736793	0	0	0.292276	0	0	0.474154	1.88435	0.747497	1.21265
FCRL1	517846	Fc receptor-like 1	-	0	0	0.391007	1	1	0.736793	0	0	0.292276	0	0	0.474154	1.88435	0.747497	1.21265
FEM1C	541180	fem-1 homolog c (C. elegans)	-	0	0	0.391007	1	1	0.736793	0	0	0.292276	0	0	0.474154	1.88435	0.747497	1.21265
FEV	524933	FEV (ETS oncogene family)	-	0	0	0.391007	1	1	0.736793	0	0	0.292276	0	0	0.474154	1.88435	0.747497	1.21265
FGD1	100124501	FYVE, RhoGEF and PH domain containing 1	-	0	0	0.391007	1	1	0.736793	0	0	0.292276	0	0	0.474154	1.88435	0.747497	1.21265
FGD2	512593	FYVE, RhoGEF and PH domain containing 2	-	0	0	0.391007	1	1	0.736793	1	2	0.759954	0	0	0.474154	1.88435	1.94358	1.21265
FGF12	615823	fibroblast growth factor 12	-	0	0	0.391007	1	1	0.736793	0	0	0.292276	0	0	0.474154	1.88435	0.747497	1.21265
FGF13	506924	fibroblast growth factor 13	-	0	0	0.391007	1	1	0.736793	0	0	0.292276	0	0	0.474154	1.88435	0.747497	1.21265
FGF7	616885	fibroblast growth factor 7	-	0	0	0.391007	1	1	0.736793	0	0	0.292276	0	0	0.474154	1.88435	0.747497	1.21265
FHAD1	512520	forkhead-associated (FHA) phosphopeptide binding domain 1	-	0	0	0.391007	1	1	0.736793	0	0	0.292276	0	0	0.474154	1.88435	0.747497	1.21265
FHIT	692183	fragile histidine triad	-	0	0	0.391007	1	1	0.736793	3	3	0.993809	0	0	0.474154	1.88435	2.54167	1.21265
FHL3	504795	four and a half LIM domains 3	-	0	0	0.391007	1	1	0.736793	0	0	0.292276	0	0	0.474154	1.88435	0.747497	1.21265
FHOD3	785433	formin homology 2 domain containing 3	-	0	0	0.391007	1	1	0.736793	0	0	0.292276	0	0	0.474154	1.88435	0.747497	1.21265
FICD	505923	FIC domain containing	-	0	0	0.391007	1	1	0.736793	0	0	0.292276	0	0	0.474154	1.88435	0.747497	1.21265
FKBP10	535310	FK506 binding protein 10, 65 kDa	FKBP-10	0	0	0.391007	1	1	0.736793	0	0	0.292276	0	0	0.474154	1.88435	0.747497	1.21265
FKBP14	615718	FK506 binding protein 14, 22 kDa	-	0	0	0.391007	1	1	0.736793	0	0	0.292276	0	0	0.474154	1.88435	0.747497	1.21265
FLT4	338031	fms-related tyrosine kinase 4	-	0	0	0.391007	1	1	0.736793	0	0	0.292276	0	0	0.474154	1.88435	0.747497	1.21265
FMO2	504401	flavin containing monooxygenase 2 (non-functional)	-	0	0	0.391007	1	1	0.736793	0	0	0.292276	0	0	0.474154	1.88435	0.747497	1.21265
FNIP1	523042	folliculin interacting protein 1	-	0	0	0.391007	1	1	0.736793	0	0	0.292276	0	0	0.474154	1.88435	0.747497	1.21265
FNIP2	100138353	folliculin interacting protein 2	-	0	0	0.391007	1	1	0.736793	0	0	0.292276	1	1	0.853509	1.88435	0.747497	2.18285
FPGS	505809	folylpolyglutamate synthase	-	0	0	0.391007	1	1	0.736793	0	0	0.292276	0	0	0.474154	1.88435	0.747497	1.21265
FRMD1	616869	FERM domain containing 1	-	0	0	0.391007	1	1	0.736793	0	0	0.292276	0	0	0.474154	1.88435	0.747497	1.21265
FRMD4A	510714	FERM domain containing 4A	-	0	0	0.391007	1	1	0.736793	0	0	0.292276	0	0	0.474154	1.88435	0.747497	1.21265
FRMPD1	616412	FERM and PDZ domain containing 1	-	0	0	0.391007	1	1	0.736793	0	0	0.292276	1	1	0.853509	1.88435	0.747497	2.18285
FRMPD3	517537	FERM and PDZ domain containing 3	-	0	0	0.391007	1	1	0.736793	0	0	0.292276	0	0	0.474154	1.88435	0.747497	1.21265
FRMPD4	509589	FERM and PDZ domain containing 4	-	0	0	0.391007	1	1	0.736793	0	0	0.292276	0	0	0.474154	1.88435	0.747497	1.21265
FRS3	509838	fibroblast growth factor receptor substrate 3	-	0	0	0.391007	1	1	0.736793	0	0	0.292276	0	0	0.474154	1.88435	0.747497	1.21265
FTO	618622	fat mass and obesity associated	-	0	0	0.391007	1	1	0.736793	0	0	0.292276	0	0	0.474154	1.88435	0.747497	1.21265
FZD10	515323	frizzled class receptor 10	-	0	0	0.391007	1	1	0.736793	0	0	0.292276	0	0	0.474154	1.88435	0.747497	1.21265
FZD6	445418	frizzled class receptor 6	-	0	0	0.391007	1	1	0.736793	0	0	0.292276	1	1	0.853509	1.88435	0.747497	2.18285
FZD9	521364	frizzled class receptor 9	-	0	0	0.391007	1	1	0.736793	0	0	0.292276	0	0	0.474154	1.88435	0.747497	1.21265
GALNT1	282241	polypeptide N-acetylgalactosaminyltransferase 1	galNAc-T1	0	0	0.391007	1	1	0.736793	0	0	0.292276	0	0	0.474154	1.88435	0.747497	1.21265
GALNT11	534904	polypeptide N-acetylgalactosaminyltransferase 11	-	0	0	0.391007	1	1	0.736793	0	0	0.292276	0	0	0.474154	1.88435	0.747497	1.21265
GALNT4	100125265	UDP-N-acetyl-alpha-D-galactosamine:polypeptide N-acetylgalactosaminyltransferase 4 (GalNAc-T4)	-	0	0	0.391007	1	1	0.736793	1	1	0.52611	0	0	0.474154	1.88435	1.34553	1.21265
GAREML	783429	GRB2 associated, regulator of MAPK1-like	FAM59B	0	0	0.391007	1	1	0.736793	2	2	0.759954	3	3	1.61231	1.88435	1.94358	4.12347
GAS2	614840	growth arrest-specific 2	GAS-2	0	0	0.391007	1	1	0.736793	0	0	0.292276	0	0	0.474154	1.88435	0.747497	1.21265
GEMIN5	533444	gem (nuclear organelle) associated protein 5	-	0	0	0.391007	1	1	0.736793	0	0	0.292276	0	0	0.474154	1.88435	0.747497	1.21265
GEMIN6	525263	gem (nuclear organelle) associated protein 6	-	0	0	0.391007	1	1	0.736793	0	0	0.292276	0	0	0.474154	1.88435	0.747497	1.21265
GGACT	512596	gamma-glutamylamine cyclotransferase	A2LD1	0	0	0.391007	1	1	0.736793	0	0	0.292276	0	0	0.474154	1.88435	0.747497	1.21265
GJA3	100140301	gap junction protein, alpha 3, 46kDa	-	0	0	0.391007	1	1	0.736793	0	0	0.292276	0	0	0.474154	1.88435	0.747497	1.21265
GJD3	616824	gap junction protein, delta 3, 31.9kDa	-	0	0	0.391007	1	1	0.736793	0	0	0.292276	0	0	0.474154	1.88435	0.747497	1.21265
GLMN	504211	glomulin, FKBP associated protein	-	0	0	0.391007	1	1	0.736793	0	0	0.292276	0	0	0.474154	1.88435	0.747497	1.21265
GLT1D1	516510	glycosyltransferase 1 domain containing 1	-	0	0	0.391007	1	1	0.736793	0	0	0.292276	0	0	0.474154	1.88435	0.747497	1.21265
GLTPD2	100300004	glycolipid transfer protein domain containing 2	-	0	0	0.391007	1	1	0.736793	0	0	0.292276	1	1	0.853509	1.88435	0.747497	2.18285
GMIP	533029	GEM interacting protein	-	0	0	0.391007	1	1	0.736793	0	0	0.292276	1	1	0.853509	1.88435	0.747497	2.18285
GNPTAB	509610	N-acetylglucosamine-1-phosphate transferase, alpha and beta subunits	-	0	0	0.391007	1	1	0.736793	1	1	0.52611	0	0	0.474154	1.88435	1.34553	1.21265
GPA33	518646	glycoprotein A33 (transmembrane)	-	0	0	0.391007	1	1	0.736793	0	0	0.292276	1	1	0.853509	1.88435	0.747497	2.18285
GPAA1	513395	glycosylphosphatidylinositol anchor attachment 1	-	0	0	0.391007	1	1	0.736793	0	0	0.292276	0	0	0.474154	1.88435	0.747497	1.21265
GPAT2	526739	glycerol-3-phosphate acyltransferase 2, mitochondrial	-	0	0	0.391007	1	1	0.736793	2	3	0.993809	1	1	0.853509	1.88435	2.54167	2.18285
GPATCH8	534759	G patch domain containing 8	-	0	0	0.391007	1	1	0.736793	2	2	0.759954	0	0	0.474154	1.88435	1.94358	1.21265
GPLD1	287025	glycosylphosphatidylinositol specific phospholipase D1	-	0	0	0.391007	1	1	0.736793	0	0	0.292276	0	0	0.474154	1.88435	0.747497	1.21265
GPR107	617309	G protein-coupled receptor 107	-	0	0	0.391007	1	1	0.736793	0	0	0.292276	0	0	0.474154	1.88435	0.747497	1.21265
GPR156	539186	G protein-coupled receptor 156	-	0	0	0.391007	1	1	0.736793	0	0	0.292276	0	0	0.474154	1.88435	0.747497	1.21265
GPR19	540647	G protein-coupled receptor 19	-	0	0	0.391007	1	1	0.736793	0	0	0.292276	0	0	0.474154	1.88435	0.747497	1.21265
GRASP	507181	GRP1 (general receptor for phosphoinositides 1)-associated scaffold protein	-	0	0	0.391007	1	1	0.736793	2	2	0.759954	0	0	0.474154	1.88435	1.94358	1.21265
GRHL3	531906	grainyhead-like 3 (Drosophila)	-	0	0	0.391007	1	1	0.736793	0	0	0.292276	1	1	0.853509	1.88435	0.747497	2.18285
GRIN1	100336579	glutamate receptor, ionotropic, N-methyl D-aspartate 1	-	0	0	0.391007	1	1	0.736793	0	0	0.292276	0	0	0.474154	1.88435	0.747497	1.21265
GRM5	100336861	glutamate receptor, metabotropic 5	-	0	0	0.391007	1	1	0.736793	0	0	0.292276	0	0	0.474154	1.88435	0.747497	1.21265
GRO1	281212	chemokine (C-X-C motif) ligand 1 (melanoma growth stimulating activity, alpha)	CXCL1|MGSA	0	0	0.391007	1	1	0.736793	0	0	0.292276	0	0	0.474154	1.88435	0.747497	1.21265
GSK3B	790875	glycogen synthase kinase 3 beta	GSK3beta	0	0	0.391007	1	1	0.736793	0	0	0.292276	0	0	0.474154	1.88435	0.747497	1.21265
GTF2B	513231	general transcription factor IIB	-	0	0	0.391007	1	1	0.736793	1	1	0.52611	0	0	0.474154	1.88435	1.34553	1.21265
GZMM	512272	granzyme M (lymphocyte met-ase 1)	-	0	0	0.391007	1	1	0.736793	1	1	0.52611	0	0	0.474154	1.88435	1.34553	1.21265
H1FNT	617351	H1 histone family, member N, testis-specific	-	0	0	0.391007	1	1	0.736793	0	0	0.292276	0	0	0.474154	1.88435	0.747497	1.21265
HACE1	527565	HECT domain and ankyrin repeat containing E3 ubiquitin protein ligase 1	-	0	0	0.391007	1	1	0.736793	0	0	0.292276	0	0	0.474154	1.88435	0.747497	1.21265
HADHA	281810	hydroxyacyl-CoA dehydrogenase/3-ketoacyl-CoA thiolase/enoyl-CoA hydratase (trifunctional protein), alpha subunit	-	0	0	0.391007	1	1	0.736793	0	0	0.292276	0	0	0.474154	1.88435	0.747497	1.21265
HAPLN1	281717	hyaluronan and proteoglycan link protein 1	CRTL1|LP	0	0	0.391007	1	1	0.736793	0	0	0.292276	0	0	0.474154	1.88435	0.747497	1.21265
HAPLN3	515224	hyaluronan and proteoglycan link protein 3	-	0	0	0.391007	1	1	0.736793	0	0	0.292276	0	0	0.474154	1.88435	0.747497	1.21265
HAX1	506895	HCLS1 associated protein X-1	HAX-1	0	0	0.391007	1	1	0.736793	0	0	0.292276	0	0	0.474154	1.88435	0.747497	1.21265
HCFC2	505341	host cell factor C2	-	0	0	0.391007	1	1	0.736793	2	2	0.759954	0	0	0.474154	1.88435	1.94358	1.21265
HCRTR1	282248	hypocretin (orexin) receptor 1	-	0	0	0.391007	1	1	0.736793	1	1	0.52611	0	0	0.474154	1.88435	1.34553	1.21265
HDAC6	513602	histone deacetylase 6	-	0	0	0.391007	1	1	0.736793	0	0	0.292276	0	0	0.474154	1.88435	0.747497	1.21265
HEATR4	101902938	HEAT repeat containing 4	-	0	0	0.391007	1	1	0.736793	0	0	0.292276	0	0	0.474154	1.88435	0.747497	1.21265
HECTD1	536240	HECT domain containing E3 ubiquitin protein ligase 1	-	0	0	0.391007	1	1	0.736793	1	1	0.52611	1	1	0.853509	1.88435	1.34553	2.18285
HEPH	510736	hephaestin	-	0	0	0.391007	1	1	0.736793	0	0	0.292276	0	0	0.474154	1.88435	0.747497	1.21265
HEYL	538609	hes-related family bHLH transcription factor with YRPW motif-like	-	0	0	0.391007	1	1	0.736793	2	2	0.759954	0	0	0.474154	1.88435	1.94358	1.21265
HGS	511582	hepatocyte growth factor-regulated tyrosine kinase substrate	HRS	0	0	0.391007	1	1	0.736793	0	0	0.292276	0	0	0.474154	1.88435	0.747497	1.21265
HIATL1	510635	hippocampus abundant transcript-like 1	-	0	0	0.391007	1	1	0.736793	0	0	0.292276	0	0	0.474154	1.88435	0.747497	1.21265
HIC2	539541	hypermethylated in cancer 2	-	0	0	0.391007	1	1	0.736793	0	0	0.292276	0	0	0.474154	1.88435	0.747497	1.21265
HIST1H1B	527304	histone cluster 1, H1b	-	0	0	0.391007	1	1	0.736793	2	7	1.92934	0	0	0.474154	1.88435	4.93429	1.21265
HKDC1	614824	hexokinase domain containing 1	-	0	0	0.391007	1	1	0.736793	0	0	0.292276	0	0	0.474154	1.88435	0.747497	1.21265
HKR1	787074	HKR1, GLI-Kruppel zinc finger family member	-	0	0	0.391007	1	1	0.736793	0	0	0.292276	0	0	0.474154	1.88435	0.747497	1.21265
HMG20B	507723	high mobility group 20B	-	0	0	0.391007	1	1	0.736793	0	0	0.292276	0	0	0.474154	1.88435	0.747497	1.21265
HMGCL	317658	3-hydroxymethyl-3-methylglutaryl-CoA lyase	-	0	0	0.391007	1	1	0.736793	0	0	0.292276	0	0	0.474154	1.88435	0.747497	1.21265
HMGN5	767875	high mobility group nucleosome binding domain 5	NSBP1	0	0	0.391007	1	1	0.736793	0	0	0.292276	0	0	0.474154	1.88435	0.747497	1.21265
HMGXB3	509419	HMG box domain containing 3	HMGX3	0	0	0.391007	1	1	0.736793	0	0	0.292276	0	0	0.474154	1.88435	0.747497	1.21265
HMX3	522046	H6 family homeobox 3	-	0	0	0.391007	1	1	0.736793	1	1	0.52611	1	1	0.853509	1.88435	1.34553	2.18285
HNF4G	404168	hepatocyte nuclear factor 4, gamma	-	0	0	0.391007	1	1	0.736793	0	0	0.292276	0	0	0.474154	1.88435	0.747497	1.21265
HNRNPDL	534770	heterogeneous nuclear ribonucleoprotein D-like	HNRPDL	0	0	0.391007	1	1	0.736793	0	0	0.292276	0	0	0.474154	1.88435	0.747497	1.21265
HNRNPF	506917	heterogeneous nuclear ribonucleoprotein F	HNRPF	0	0	0.391007	1	1	0.736793	0	0	0.292276	0	0	0.474154	1.88435	0.747497	1.21265
HNRNPH1	541202	heterogeneous nuclear ribonucleoprotein H1 (H)	HNRPH1	0	0	0.391007	1	1	0.736793	0	0	0.292276	0	0	0.474154	1.88435	0.747497	1.21265
HNRNPH2	534001	heterogeneous nuclear ribonucleoprotein H2 (H')	HNRPH2	0	0	0.391007	1	1	0.736793	0	0	0.292276	0	0	0.474154	1.88435	0.747497	1.21265
HNRNPK	528135	heterogeneous nuclear ribonucleoprotein K	HNRPK	0	0	0.391007	1	1	0.736793	1	2	0.759954	0	0	0.474154	1.88435	1.94358	1.21265
HNRNPU	539950	heterogeneous nuclear ribonucleoprotein U (scaffold attachment factor A)	-	0	0	0.391007	1	1	0.736793	0	0	0.292276	0	0	0.474154	1.88435	0.747497	1.21265
HOOK1	785042	hook microtubule-tethering protein 1	-	0	0	0.391007	1	1	0.736793	1	2	0.759954	0	0	0.474154	1.88435	1.94358	1.21265
HPCAL4	531339	hippocalcin like 4	-	0	0	0.391007	1	1	0.736793	0	0	0.292276	0	0	0.474154	1.88435	0.747497	1.21265
HRASLS5	522630	HRAS-like suppressor family, member 5	-	0	0	0.391007	1	1	0.736793	0	0	0.292276	0	0	0.474154	1.88435	0.747497	1.21265
HRH1	281231	histamine receptor H1	-	0	0	0.391007	1	1	0.736793	0	0	0.292276	0	0	0.474154	1.88435	0.747497	1.21265
HRH2	521257	histamine receptor H2	-	0	0	0.391007	1	1	0.736793	0	0	0.292276	0	0	0.474154	1.88435	0.747497	1.21265
HS3ST3A1	521959	heparan sulfate (glucosamine) 3-O-sulfotransferase 3A1	-	0	0	0.391007	1	1	0.736793	0	0	0.292276	0	0	0.474154	1.88435	0.747497	1.21265
HS3ST5	540355	heparan sulfate (glucosamine) 3-O-sulfotransferase 5	HS3ST6	0	0	0.391007	1	1	0.736793	1	1	0.52611	0	0	0.474154	1.88435	1.34553	1.21265
HSDL2	404131	hydroxysteroid dehydrogenase like 2	HDLP	0	0	0.391007	1	1	0.736793	1	1	0.52611	0	0	0.474154	1.88435	1.34553	1.21265
HSF4	614788	heat shock transcription factor 4	-	0	0	0.391007	1	1	0.736793	0	0	0.292276	0	0	0.474154	1.88435	0.747497	1.21265
HSPB9	614199	heat shock protein, alpha-crystallin-related, B9	-	0	0	0.391007	1	1	0.736793	0	0	0.292276	0	0	0.474154	1.88435	0.747497	1.21265
HTR2C	538909	5-hydroxytryptamine (serotonin) receptor 2C, G protein-coupled	5-HT2C|5HT2C	0	0	0.391007	1	1	0.736793	0	0	0.292276	0	0	0.474154	1.88435	0.747497	1.21265
HTRA3	100336523	HtrA serine peptidase 3	-	0	0	0.391007	1	1	0.736793	0	0	0.292276	0	0	0.474154	1.88435	0.747497	1.21265
HYAL3	616562	hyaluronoglucosaminidase 3	-	0	0	0.391007	1	1	0.736793	0	0	0.292276	0	0	0.474154	1.88435	0.747497	1.21265
IBA57	506009	IBA57, iron-sulfur cluster assembly homolog (S. cerevisiae)	C7H1orf69	0	0	0.391007	1	1	0.736793	0	0	0.292276	0	0	0.474154	1.88435	0.747497	1.21265
ICE1	782502	interactor of little elongation complex ELL subunit 1	-	0	0	0.391007	1	1	0.736793	1	1	0.52611	1	1	0.853509	1.88435	1.34553	2.18285
IGF2	281240	insulin-like growth factor 2	-	0	0	0.391007	1	1	0.736793	0	0	0.292276	0	0	0.474154	1.88435	0.747497	1.21265
IGSF11	540003	immunoglobulin superfamily, member 11	-	0	0	0.391007	1	1	0.736793	0	0	0.292276	0	0	0.474154	1.88435	0.747497	1.21265
IGSF9B	517432	immunoglobulin superfamily, member 9B	-	0	0	0.391007	1	1	0.736793	0	0	0.292276	0	0	0.474154	1.88435	0.747497	1.21265
IKZF4	540671	IKAROS family zinc finger 4 (Eos)	-	0	0	0.391007	1	1	0.736793	0	0	0.292276	0	0	0.474154	1.88435	0.747497	1.21265
IL11	100337295	interleukin 11	-	0	0	0.391007	1	1	0.736793	0	0	0.292276	0	0	0.474154	1.88435	0.747497	1.21265
IL22	507778	interleukin 22	IL-22	0	0	0.391007	1	1	0.736793	0	0	0.292276	0	0	0.474154	1.88435	0.747497	1.21265
IL27RA	514529	interleukin 27 receptor, alpha	-	0	0	0.391007	1	1	0.736793	1	1	0.52611	1	1	0.853509	1.88435	1.34553	2.18285
ILK	540207	integrin-linked kinase	-	0	0	0.391007	1	1	0.736793	1	1	0.52611	0	0	0.474154	1.88435	1.34553	1.21265
INPP5K	514123	inositol polyphosphate-5-phosphatase K	SKIP	0	0	0.391007	1	1	0.736793	0	0	0.292276	0	0	0.474154	1.88435	0.747497	1.21265
IQCF1	518447	IQ motif containing F1	-	0	0	0.391007	1	1	0.736793	0	0	0.292276	1	1	0.853509	1.88435	0.747497	2.18285
IQCG	613455	IQ motif containing G	-	0	0	0.391007	1	1	0.736793	1	1	0.52611	0	0	0.474154	1.88435	1.34553	1.21265
IRS2	100300012	insulin receptor substrate 2	-	0	0	0.391007	1	1	0.736793	0	0	0.292276	0	0	0.474154	1.88435	0.747497	1.21265
ISCU	514789	iron-sulfur cluster assembly enzyme	-	0	0	0.391007	1	1	0.736793	0	0	0.292276	0	0	0.474154	1.88435	0.747497	1.21265
ISYNA1	509394	inositol-3-phosphate synthase 1	-	0	0	0.391007	1	1	0.736793	0	0	0.292276	0	0	0.474154	1.88435	0.747497	1.21265
ITGB3	282642	integrin, beta 3 (platelet glycoprotein IIIa, antigen CD61)	INTB3	0	0	0.391007	1	1	0.736793	0	0	0.292276	0	0	0.474154	1.88435	0.747497	1.21265
IWS1	538614	IWS1 homolog (S. cerevisiae)	-	0	0	0.391007	1	1	0.736793	0	0	0.292276	0	0	0.474154	1.88435	0.747497	1.21265
JAG2	517405	jagged 2	-	0	0	0.391007	1	1	0.736793	0	0	0.292276	0	0	0.474154	1.88435	0.747497	1.21265
JAK2	525246	Janus kinase 2	-	0	0	0.391007	1	1	0.736793	2	2	0.759954	0	0	0.474154	1.88435	1.94358	1.21265
JAKMIP2	527239	janus kinase and microtubule interacting protein 2	-	0	0	0.391007	1	1	0.736793	0	0	0.292276	1	1	0.853509	1.88435	0.747497	2.18285
JAKMIP3	614810	Janus kinase and microtubule interacting protein 3	-	0	0	0.391007	1	1	0.736793	0	0	0.292276	0	0	0.474154	1.88435	0.747497	1.21265
JDP2	531476	Jun dimerization protein 2	JUNDM2	0	0	0.391007	1	1	0.736793	0	0	0.292276	0	0	0.474154	1.88435	0.747497	1.21265
JMJD1C	781067	jumonji domain containing 1C	-	0	0	0.391007	1	1	0.736793	1	1	0.52611	0	0	0.474154	1.88435	1.34553	1.21265
KANK3	509964	KN motif and ankyrin repeat domains 3	ANKRD47	0	0	0.391007	1	1	0.736793	0	0	0.292276	0	0	0.474154	1.88435	0.747497	1.21265
KAT6B	535403	K(lysine) acetyltransferase 6B	MYST4	0	0	0.391007	1	1	0.736793	0	0	0.292276	0	0	0.474154	1.88435	0.747497	1.21265
KATNB1	508813	katanin p80 (WD repeat containing) subunit B 1	-	0	0	0.391007	1	1	0.736793	0	0	0.292276	0	0	0.474154	1.88435	0.747497	1.21265
KBTBD8	530516	kelch repeat and BTB (POZ) domain containing 8	-	0	0	0.391007	1	1	0.736793	1	1	0.52611	0	0	0.474154	1.88435	1.34553	1.21265
KCNA2	539608	potassium voltage-gated channel, shaker-related subfamily, member 2	-	0	0	0.391007	1	1	0.736793	1	2	0.759954	0	0	0.474154	1.88435	1.94358	1.21265
KCNAB2	541597	potassium voltage-gated channel, shaker-related subfamily, beta member 2	-	0	0	0.391007	1	1	0.736793	0	0	0.292276	0	0	0.474154	1.88435	0.747497	1.21265
KCNMB3	539609	potassium large conductance calcium-activated channel, subfamily M beta member 3	-	0	0	0.391007	1	1	0.736793	0	0	0.292276	0	0	0.474154	1.88435	0.747497	1.21265
KCNT2	781505	potassium channel, subfamily T, member 2	-	0	0	0.391007	1	1	0.736793	1	2	0.759954	2	3	1.61231	1.88435	1.94358	4.12347
KDM6A	280952	lysine (K)-specific demethylase 6A	UTX	0	0	0.391007	1	1	0.736793	0	0	0.292276	0	0	0.474154	1.88435	0.747497	1.21265
KDM6B	100140276	lysine (K)-specific demethylase 6B	-	0	0	0.391007	1	1	0.736793	3	4	1.22768	0	0	0.474154	1.88435	3.13978	1.21265
KHSRP	505564	KH-type splicing regulatory protein	-	0	0	0.391007	1	1	0.736793	0	0	0.292276	1	1	0.853509	1.88435	0.747497	2.18285
KIAA0226	508354	KIAA0226 ortholog	-	0	0	0.391007	1	1	0.736793	0	0	0.292276	0	0	0.474154	1.88435	0.747497	1.21265
KIAA0556	520970	KIAA0556 ortholog	-	0	0	0.391007	1	1	0.736793	0	0	0.292276	0	0	0.474154	1.88435	0.747497	1.21265
KIAA1328	785328	KIAA1328 ortholog	-	0	0	0.391007	1	1	0.736793	1	1	0.52611	0	0	0.474154	1.88435	1.34553	1.21265
KIAA1407	532832	KIAA1407 ortholog	-	0	0	0.391007	1	1	0.736793	0	0	0.292276	0	0	0.474154	1.88435	0.747497	1.21265
KIAA1429	782848	KIAA1429 ortholog	-	0	0	0.391007	1	1	0.736793	0	0	0.292276	0	0	0.474154	1.88435	0.747497	1.21265
KIF2A	768014	kinesin heavy chain member 2A	-	0	0	0.391007	1	1	0.736793	0	0	0.292276	2	2	1.23289	1.88435	0.747497	3.15313
KLC1	508999	kinesin light chain 1	-	0	0	0.391007	1	1	0.736793	1	1	0.52611	0	0	0.474154	1.88435	1.34553	1.21265
KLC4	767885	kinesin light chain 4	KLC 4	0	0	0.391007	1	1	0.736793	4	4	1.22768	0	0	0.474154	1.88435	3.13978	1.21265
KLHDC1	537136	kelch domain containing 1	-	0	0	0.391007	1	1	0.736793	0	0	0.292276	0	0	0.474154	1.88435	0.747497	1.21265
KLHL17	615476	kelch-like family member 17	-	0	0	0.391007	1	1	0.736793	0	0	0.292276	0	0	0.474154	1.88435	0.747497	1.21265
KLHL22	540134	kelch-like family member 22	-	0	0	0.391007	1	1	0.736793	1	1	0.52611	0	0	0.474154	1.88435	1.34553	1.21265
KMT2C	789336	lysine (K)-specific methyltransferase 2C	MLL3	0	0	0.391007	1	1	0.736793	6	9	2.39717	11	13	5.40802	1.88435	6.13076	13.831
KPTN	533926	kaptin (actin binding protein)	-	0	0	0.391007	1	1	0.736793	0	0	0.292276	0	0	0.474154	1.88435	0.747497	1.21265
KRT82	615570	keratin 82	-	0	0	0.391007	1	1	0.736793	0	0	0.292276	0	0	0.474154	1.88435	0.747497	1.21265
KRTCAP2	540389	keratinocyte associated protein 2	KCP-2	0	0	0.391007	1	1	0.736793	0	0	0.292276	0	0	0.474154	1.88435	0.747497	1.21265
KSR1	100138565	kinase suppressor of ras 1	-	0	0	0.391007	1	1	0.736793	0	0	0.292276	0	0	0.474154	1.88435	0.747497	1.21265
KY	781026	kyphoscoliosis peptidase	-	0	0	0.391007	1	1	0.736793	0	0	0.292276	0	0	0.474154	1.88435	0.747497	1.21265
L3MBTL2	513297	l(3)mbt-like 2 (Drosophila)	-	0	0	0.391007	1	1	0.736793	0	0	0.292276	1	1	0.853509	1.88435	0.747497	2.18285
LAPTM4A	404135	lysosomal protein transmembrane 4 alpha	-	0	0	0.391007	1	1	0.736793	0	0	0.292276	0	0	0.474154	1.88435	0.747497	1.21265
LARP4	539286	La ribonucleoprotein domain family, member 4	-	0	0	0.391007	1	1	0.736793	0	0	0.292276	0	0	0.474154	1.88435	0.747497	1.21265
LARS	509429	leucyl-tRNA synthetase	-	0	0	0.391007	1	1	0.736793	2	3	0.993809	0	0	0.474154	1.88435	2.54167	1.21265
LCP2	513244	lymphocyte cytosolic protein 2 (SH2 domain containing leukocyte protein of 76kDa)	-	0	0	0.391007	1	1	0.736793	0	0	0.292276	0	0	0.474154	1.88435	0.747497	1.21265
LDHC	537256	lactate dehydrogenase C	-	0	0	0.391007	1	1	0.736793	0	0	0.292276	1	1	0.853509	1.88435	0.747497	2.18285
LEPREL2	100848839	leprecan-like 2	-	0	0	0.391007	1	1	0.736793	0	0	0.292276	0	0	0.474154	1.88435	0.747497	1.21265
LHFPL3	520147	lipoma HMGIC fusion partner-like 3	-	0	0	0.391007	1	1	0.736793	0	0	0.292276	0	0	0.474154	1.88435	0.747497	1.21265
LIMK2	513539	LIM domain kinase 2	-	0	0	0.391007	1	1	0.736793	0	0	0.292276	0	0	0.474154	1.88435	0.747497	1.21265
LIPE	286879	lipase, hormone-sensitive	hsl	0	0	0.391007	1	1	0.736793	2	2	0.759954	0	0	0.474154	1.88435	1.94358	1.21265
LMBR1L	539015	limb development membrane protein 1-like	-	0	0	0.391007	1	1	0.736793	0	0	0.292276	0	0	0.474154	1.88435	0.747497	1.21265
LMBRD2	510014	LMBR1 domain containing 2	-	0	0	0.391007	1	1	0.736793	0	0	0.292276	0	0	0.474154	1.88435	0.747497	1.21265
LMOD3	509978	leiomodin 3 (fetal)	-	0	0	0.391007	1	1	0.736793	0	0	0.292276	0	0	0.474154	1.88435	0.747497	1.21265
LNX2	526424	ligand of numb-protein X 2	-	0	0	0.391007	1	1	0.736793	0	0	0.292276	1	1	0.853509	1.88435	0.747497	2.18285
LOC100125913	100125913	uncharacterized LOC100125913	-	0	0	0.391007	1	1	0.736793	1	1	0.52611	0	0	0.474154	1.88435	1.34553	1.21265
LOC100137883	100137883	thymosin beta-4	-	0	0	0.391007	1	1	0.736793	1	1	0.52611	0	0	0.474154	1.88435	1.34553	1.21265
LOC100138479	100138479	zinc finger protein 33B	ZNF33A	0	0	0.391007	1	1	0.736793	0	0	0.292276	1	1	0.853509	1.88435	0.747497	2.18285
LOC100139334	100139334	zinc finger and SCAN domain-containing protein 5B-like	-	0	0	0.391007	1	1	0.736793	0	0	0.292276	1	1	0.853509	1.88435	0.747497	2.18285
LOC100140073	100140073	zinc finger and SCAN domain-containing protein 5B-like	-	0	0	0.391007	1	1	0.736793	0	0	0.292276	0	0	0.474154	1.88435	0.747497	1.21265
LOC100140261	100140261	UDP-glucuronosyltransferase 2B17	-	0	0	0.391007	1	1	0.736793	0	0	0.292276	0	0	0.474154	1.88435	0.747497	1.21265
LOC100140695	100140695	zinc finger protein 665	ZNF107|ZNF91	0	0	0.391007	1	1	0.736793	0	0	0.292276	0	0	0.474154	1.88435	0.747497	1.21265
LOC100140938	100140938	zinc finger protein 883-like	-	0	0	0.391007	1	1	0.736793	0	0	0.292276	0	0	0.474154	1.88435	0.747497	1.21265
LOC100294726	100294726	hepatitis A virus cellular receptor 1-like	-	0	0	0.391007	1	1	0.736793	0	0	0.292276	0	0	0.474154	1.88435	0.747497	1.21265
LOC100296832	100296832	short coiled-coil protein	-	0	0	0.391007	1	1	0.736793	0	0	0.292276	0	0	0.474154	1.88435	0.747497	1.21265
LOC100297248	100297248	Ig kappa chain V-III region PC 7210	-	0	0	0.391007	1	1	0.736793	0	0	0.292276	0	0	0.474154	1.88435	0.747497	1.21265
LOC100299732	100299732	testis-expressed protein 19.2	-	0	0	0.391007	1	1	0.736793	0	0	0.292276	0	0	0.474154	1.88435	0.747497	1.21265
LOC100300051	100300051	EGF-like module-containing mucin-like hormone receptor-like 2	-	0	0	0.391007	1	1	0.736793	0	0	0.292276	0	0	0.474154	1.88435	0.747497	1.21265
LOC100300095	100300095	zinc finger protein 665	-	0	0	0.391007	1	1	0.736793	0	0	0.292276	0	0	0.474154	1.88435	0.747497	1.21265
LOC100300607	100300607	zinc finger protein 350	ZNF347	0	0	0.391007	1	1	0.736793	0	0	0.292276	0	0	0.474154	1.88435	0.747497	1.21265
LOC100300684	100300684	cancer/testis antigen 47B	-	0	0	0.391007	1	1	0.736793	0	0	0.292276	0	0	0.474154	1.88435	0.747497	1.21265
LOC100335162	100335162	uncharacterized protein CXorf49 homolog	-	0	0	0.391007	1	1	0.736793	0	0	0.292276	0	0	0.474154	1.88435	0.747497	1.21265
LOC100335343	100335343	WD repeat-containing protein 70-like	-	0	0	0.391007	1	1	0.736793	1	1	0.52611	0	0	0.474154	1.88435	1.34553	1.21265
LOC100335935	100335935	uncharacterized LOC100335935	-	0	0	0.391007	1	1	0.736793	0	0	0.292276	0	0	0.474154	1.88435	0.747497	1.21265
LOC100336044	100336044	DBH-like monooxygenase protein 1	-	0	0	0.391007	1	1	0.736793	0	0	0.292276	0	0	0.474154	1.88435	0.747497	1.21265
LOC100336464	100336464	liprin-alpha-1-like	-	0	0	0.391007	1	1	0.736793	1	1	0.52611	0	0	0.474154	1.88435	1.34553	1.21265
LOC100336476	100336476	granulocyte-macrophage colony-stimulating factor receptor subunit alpha	-	0	0	0.391007	1	1	0.736793	0	0	0.292276	0	0	0.474154	1.88435	0.747497	1.21265
LOC100336522	100336522	collectin-46	-	0	0	0.391007	1	1	0.736793	0	0	0.292276	0	0	0.474154	1.88435	0.747497	1.21265
LOC100336762	100336762	kinesin-like protein KIF26B	KIF26B	0	0	0.391007	1	1	0.736793	0	0	0.292276	0	0	0.474154	1.88435	0.747497	1.21265
LOC100336817	100336817	uncharacterized LOC100336817	-	0	0	0.391007	1	1	0.736793	1	1	0.52611	2	2	1.23289	1.88435	1.34553	3.15313
LOC100336978	100336978	multidrug resistance-associated protein 4	-	0	0	0.391007	1	1	0.736793	0	0	0.292276	1	1	0.853509	1.88435	0.747497	2.18285
LOC100336984	100336984	zinc finger protein 331	-	0	0	0.391007	1	1	0.736793	0	0	0.292276	0	0	0.474154	1.88435	0.747497	1.21265
LOC100337076	100337076	multidrug resistance-associated protein 4	-	0	0	0.391007	1	1	0.736793	2	3	0.993809	0	0	0.474154	1.88435	2.54167	1.21265
LOC100337305	100337305	nuclear RNA export factor 3-like	-	0	0	0.391007	1	1	0.736793	0	0	0.292276	0	0	0.474154	1.88435	0.747497	1.21265
LOC100337493	100337493	highly divergent homeobox	-	0	0	0.391007	1	1	0.736793	0	0	0.292276	0	0	0.474154	1.88435	0.747497	1.21265
LOC100847265	100847265	rho-associated protein kinase 1-like	-	0	0	0.391007	1	1	0.736793	0	0	0.292276	0	0	0.474154	1.88435	0.747497	1.21265
LOC100847387	100847387	uncharacterized LOC100847387	-	0	0	0.391007	1	1	0.736793	0	0	0.292276	0	0	0.474154	1.88435	0.747497	1.21265
LOC100847700	100847700	cytochrome c	-	0	0	0.391007	1	1	0.736793	0	0	0.292276	0	0	0.474154	1.88435	0.747497	1.21265
LOC100848202	100848202	zinc finger and SCAN domain-containing protein 5B-like	-	0	0	0.391007	1	1	0.736793	0	0	0.292276	0	0	0.474154	1.88435	0.747497	1.21265
LOC100848264	100848264	liprin-alpha-1-like	-	0	0	0.391007	1	1	0.736793	0	0	0.292276	0	0	0.474154	1.88435	0.747497	1.21265
LOC100848354	100848354	zinc finger protein OZF-like	-	0	0	0.391007	1	1	0.736793	0	0	0.292276	0	0	0.474154	1.88435	0.747497	1.21265
LOC100848815	100848815	SLA class II histocompatibility antigen, DQ haplotype D alpha chain-like	-	0	0	0.391007	1	1	0.736793	5	6	1.69544	3	3	1.61231	1.88435	4.33609	4.12347
LOC100848872	100848872	nascent polypeptide-associated complex subunit alpha, muscle-specific form-like	-	0	0	0.391007	1	1	0.736793	0	0	0.292276	0	0	0.474154	1.88435	0.747497	1.21265
LOC100849541	100849541	glycerophosphodiester phosphodiesterase domain-containing protein 4-like	-	0	0	0.391007	1	1	0.736793	0	0	0.292276	0	0	0.474154	1.88435	0.747497	1.21265
LOC100849917	100849917	PRAME family member 9/15-like	-	0	0	0.391007	1	1	0.736793	0	0	0.292276	0	0	0.474154	1.88435	0.747497	1.21265
LOC100849958	100849958	tudor domain-containing protein 1	TDRD1	0	0	0.391007	1	1	0.736793	0	0	0.292276	0	0	0.474154	1.88435	0.747497	1.21265
LOC100850256	100850256	fibronectin type III domain-containing protein 1-like	-	0	0	0.391007	1	1	0.736793	0	0	0.292276	1	1	0.853509	1.88435	0.747497	2.18285
LOC100850391	100850391	A-kinase anchor protein 17A	AKAP17A	0	0	0.391007	1	1	0.736793	0	0	0.292276	0	0	0.474154	1.88435	0.747497	1.21265
LOC100850586	100850586	serine protease 55-like	-	0	0	0.391007	1	1	0.736793	0	0	0.292276	0	0	0.474154	1.88435	0.747497	1.21265
LOC100850612	100850612	interleukin-27 receptor subunit alpha-like	-	0	0	0.391007	1	1	0.736793	1	1	0.52611	0	0	0.474154	1.88435	1.34553	1.21265
LOC100850801	100850801	testis-expressed sequence 264 protein	-	0	0	0.391007	1	1	0.736793	0	0	0.292276	2	2	1.23289	1.88435	0.747497	3.15313
LOC100851019	100851019	multidrug resistance-associated protein 4-like	-	0	0	0.391007	1	1	0.736793	0	0	0.292276	0	0	0.474154	1.88435	0.747497	1.21265
LOC100851057	100851057	complement C4-B	C4B	0	0	0.391007	1	1	0.736793	9	11	2.86504	1	1	0.853509	1.88435	7.32735	2.18285
LOC100851266	100851266	gem-associated protein 5-like	-	0	0	0.391007	1	1	0.736793	0	0	0.292276	0	0	0.474154	1.88435	0.747497	1.21265
LOC100851595	100851595	zinc finger protein 75D-like	-	0	0	0.391007	1	1	0.736793	1	1	0.52611	0	0	0.474154	1.88435	1.34553	1.21265
LOC100851635	100851635	uncharacterized LOC100851635	-	0	0	0.391007	1	1	0.736793	0	0	0.292276	0	0	0.474154	1.88435	0.747497	1.21265
LOC100851913	100851913	zinc finger protein 75D-like	-	0	0	0.391007	1	1	0.736793	1	1	0.52611	0	0	0.474154	1.88435	1.34553	1.21265
LOC100852179	100852179	melanoma-associated antigen B2-like	-	0	0	0.391007	1	1	0.736793	0	0	0.292276	2	2	1.23289	1.88435	0.747497	3.15313
LOC100852286	100852286	RING finger protein 225-like	-	0	0	0.391007	1	1	0.736793	0	0	0.292276	1	1	0.853509	1.88435	0.747497	2.18285
LOC100852294	100852294	ubiquitin-like	-	0	0	0.391007	1	1	0.736793	0	0	0.292276	0	0	0.474154	1.88435	0.747497	1.21265
LOC100852305	100852305	transferrin receptor protein 1-like	-	0	0	0.391007	1	1	0.736793	1	1	0.52611	0	0	0.474154	1.88435	1.34553	1.21265
LOC100852339	100852339	testis-expressed protein 19.2-like	-	0	0	0.391007	1	1	0.736793	1	1	0.52611	0	0	0.474154	1.88435	1.34553	1.21265
LOC101901987	101901987	epididymal-specific lipocalin-8	LCN8	0	0	0.391007	1	1	0.736793	0	0	0.292276	0	0	0.474154	1.88435	0.747497	1.21265
LOC101902100	101902100	zinc finger protein 671-like	-	0	0	0.391007	1	1	0.736793	0	0	0.292276	0	0	0.474154	1.88435	0.747497	1.21265
LOC101902232	101902232	proline-rich protein 13-like	-	0	0	0.391007	1	1	0.736793	0	0	0.292276	0	0	0.474154	1.88435	0.747497	1.21265
LOC101902626	101902626	mucin-2-like	-	0	0	0.391007	1	1	0.736793	0	0	0.292276	0	0	0.474154	1.88435	0.747497	1.21265
LOC101902688	101902688	putative zinc finger protein 75C	-	0	0	0.391007	1	1	0.736793	1	1	0.52611	0	0	0.474154	1.88435	1.34553	1.21265
LOC101902765	101902765	basic salivary proline-rich protein 3-like	-	0	0	0.391007	1	1	0.736793	0	0	0.292276	0	0	0.474154	1.88435	0.747497	1.21265
LOC101902808	101902808	tigger transposable element-derived protein 1	-	0	0	0.391007	1	1	0.736793	0	0	0.292276	0	0	0.474154	1.88435	0.747497	1.21265
LOC101902810	101902810	X antigen family member 5-like	-	0	0	0.391007	1	1	0.736793	0	0	0.292276	0	0	0.474154	1.88435	0.747497	1.21265
LOC101903030	101903030	mucin-6	MUC6	0	0	0.391007	1	1	0.736793	0	0	0.292276	0	0	0.474154	1.88435	0.747497	1.21265
LOC101903142	101903142	multidrug resistance-associated protein 4-like	-	0	0	0.391007	1	1	0.736793	0	0	0.292276	0	0	0.474154	1.88435	0.747497	1.21265
LOC101903477	101903477	uncharacterized LOC101903477	-	0	0	0.391007	1	1	0.736793	0	0	0.292276	0	0	0.474154	1.88435	0.747497	1.21265
LOC101903732	101903732	uncharacterized LOC101903732	-	0	0	0.391007	1	1	0.736793	0	0	0.292276	0	0	0.474154	1.88435	0.747497	1.21265
LOC101903895	101903895	ankyrin repeat domain-containing protein 26-like	-	0	0	0.391007	1	1	0.736793	0	0	0.292276	0	0	0.474154	1.88435	0.747497	1.21265
LOC101904333	101904333	glycogen phosphorylase, brain form-like	-	0	0	0.391007	1	1	0.736793	1	1	0.52611	0	0	0.474154	1.88435	1.34553	1.21265
LOC101904758	101904758	mucin-2-like	-	0	0	0.391007	1	1	0.736793	0	0	0.292276	1	1	0.853509	1.88435	0.747497	2.18285
LOC101904896	101904896	basic proline-rich protein-like	-	0	0	0.391007	1	1	0.736793	0	0	0.292276	0	0	0.474154	1.88435	0.747497	1.21265
LOC101905016	101905016	uncharacterized LOC101905016	-	0	0	0.391007	1	1	0.736793	0	0	0.292276	0	0	0.474154	1.88435	0.747497	1.21265
LOC101905137	101905137	hepatitis A virus cellular receptor 1-like	-	0	0	0.391007	1	1	0.736793	0	0	0.292276	0	0	0.474154	1.88435	0.747497	1.21265
LOC101905453	101905453	scavenger receptor cysteine-rich domain-containing protein SCART1-like	-	0	0	0.391007	1	1	0.736793	0	0	0.292276	0	0	0.474154	1.88435	0.747497	1.21265
LOC101905489	101905489	dapper homolog 3-like	-	0	0	0.391007	1	1	0.736793	0	0	0.292276	0	0	0.474154	1.88435	0.747497	1.21265
LOC101905551	101905551	serpin B3-like	-	0	0	0.391007	1	1	0.736793	1	2	0.759954	0	0	0.474154	1.88435	1.94358	1.21265
LOC101905587	101905587	metalloproteinase inhibitor 1-like	-	0	0	0.391007	1	1	0.736793	0	0	0.292276	0	0	0.474154	1.88435	0.747497	1.21265
LOC101905842	101905842	putative speedy protein E7	-	0	0	0.391007	1	1	0.736793	0	0	0.292276	1	1	0.853509	1.88435	0.747497	2.18285
LOC101905937	101905937	protein Shroom2-like	-	0	0	0.391007	1	1	0.736793	0	0	0.292276	0	0	0.474154	1.88435	0.747497	1.21265
LOC101906012	101906012	eukaryotic translation initiation factor 1A, X-chromosomal-like	-	0	0	0.391007	1	1	0.736793	0	0	0.292276	0	0	0.474154	1.88435	0.747497	1.21265
LOC101906157	101906157	transmembrane protein 200C-like	-	0	0	0.391007	1	1	0.736793	0	0	0.292276	0	0	0.474154	1.88435	0.747497	1.21265
LOC101906254	101906254	intestinal-type alkaline phosphatase-like	-	0	0	0.391007	1	1	0.736793	0	0	0.292276	0	0	0.474154	1.88435	0.747497	1.21265
LOC101906311	101906311	uncharacterized LOC101906311	-	0	0	0.391007	1	1	0.736793	0	0	0.292276	1	1	0.853509	1.88435	0.747497	2.18285
LOC101906513	101906513	dynein light chain 1, cytoplasmic-like	-	0	0	0.391007	1	1	0.736793	1	2	0.759954	0	0	0.474154	1.88435	1.94358	1.21265
LOC101906798	101906798	CD97 antigen-like	-	0	0	0.391007	1	1	0.736793	0	0	0.292276	0	0	0.474154	1.88435	0.747497	1.21265
LOC101906801	101906801	spermatogenesis-associated protein 31A3	SPATA31A3	0	0	0.391007	1	1	0.736793	0	0	0.292276	0	0	0.474154	1.88435	0.747497	1.21265
LOC101907124	101907124	putative ciliary rootlet coiled-coil protein-like 3 protein	-	0	0	0.391007	1	1	0.736793	1	1	0.52611	0	0	0.474154	1.88435	1.34553	1.21265
LOC101907442	101907442	uncharacterized LOC101907442	-	0	0	0.391007	1	1	0.736793	0	0	0.292276	1	1	0.853509	1.88435	0.747497	2.18285
LOC101908037	101908037	regulator of G-protein signaling 12-like	-	0	0	0.391007	1	1	0.736793	0	0	0.292276	1	1	0.853509	1.88435	0.747497	2.18285
LOC101908130	101908130	collagen alpha-1(I) chain-like	-	0	0	0.391007	1	1	0.736793	0	0	0.292276	0	0	0.474154	1.88435	0.747497	1.21265
LOC101908141	101908141	uncharacterized LOC101908141	-	0	0	0.391007	1	1	0.736793	0	0	0.292276	0	0	0.474154	1.88435	0.747497	1.21265
LOC101908300	101908300	limbin-like	-	0	0	0.391007	1	1	0.736793	0	0	0.292276	1	1	0.853509	1.88435	0.747497	2.18285
LOC101908316	101908316	zinc finger and SCAN domain-containing protein 5B-like	-	0	0	0.391007	1	1	0.736793	0	0	0.292276	0	0	0.474154	1.88435	0.747497	1.21265
LOC101908427	101908427	glutamine-rich protein 2-like	-	0	0	0.391007	1	1	0.736793	1	1	0.52611	0	0	0.474154	1.88435	1.34553	1.21265
LOC101908544	101908544	X antigen family member 5-like	-	0	0	0.391007	1	1	0.736793	0	0	0.292276	0	0	0.474154	1.88435	0.747497	1.21265
LOC101908896	101908896	proenkephalin-B	-	0	0	0.391007	1	1	0.736793	0	0	0.292276	0	0	0.474154	1.88435	0.747497	1.21265
LOC101908982	101908982	PRAME family member 12-like	-	0	0	0.391007	1	1	0.736793	0	0	0.292276	0	0	0.474154	1.88435	0.747497	1.21265
LOC101909082	101909082	mucin-3B	MUC3A	0	0	0.391007	1	1	0.736793	0	0	0.292276	0	0	0.474154	1.88435	0.747497	1.21265
LOC101909108	101909108	basic proline-rich protein-like	-	0	0	0.391007	1	1	0.736793	0	0	0.292276	0	0	0.474154	1.88435	0.747497	1.21265
LOC101909237	101909237	protein PRRC2A-like	-	0	0	0.391007	1	1	0.736793	0	0	0.292276	0	0	0.474154	1.88435	0.747497	1.21265
LOC101909494	101909494	collagen triple helix repeat-containing protein 1	-	0	0	0.391007	1	1	0.736793	0	0	0.292276	0	0	0.474154	1.88435	0.747497	1.21265
LOC101909652	101909652	deleted in lung and esophageal cancer protein 1-like	-	0	0	0.391007	1	1	0.736793	0	0	0.292276	0	0	0.474154	1.88435	0.747497	1.21265
LOC101909675	101909675	retinoblastoma-like protein 2	-	0	0	0.391007	1	1	0.736793	0	0	0.292276	0	0	0.474154	1.88435	0.747497	1.21265
LOC101909715	101909715	biorientation of chromosomes in cell division protein 1-like	-	0	0	0.391007	1	1	0.736793	0	0	0.292276	0	0	0.474154	1.88435	0.747497	1.21265
LOC101909868	101909868	zinc finger protein 501-like	-	0	0	0.391007	1	1	0.736793	0	0	0.292276	0	0	0.474154	1.88435	0.747497	1.21265
LOC101909933	101909933	melanoma-associated antigen D2-like	-	0	0	0.391007	1	1	0.736793	0	0	0.292276	0	0	0.474154	1.88435	0.747497	1.21265
LOC104968404	104968404	N-acetyltransferase 6-like	-	0	0	0.391007	1	1	0.736793	0	0	0.292276	0	0	0.474154	1.88435	0.747497	1.21265
LOC104968413	104968413	copine-4-like	-	0	0	0.391007	1	1	0.736793	0	0	0.292276	0	0	0.474154	1.88435	0.747497	1.21265
LOC104968423	104968423	ankyrin repeat domain-containing protein 26-like	-	0	0	0.391007	1	1	0.736793	0	0	0.292276	0	0	0.474154	1.88435	0.747497	1.21265
LOC104968436	104968436	arylsulfatase G-like	-	0	0	0.391007	1	1	0.736793	0	0	0.292276	0	0	0.474154	1.88435	0.747497	1.21265
LOC104968443	104968443	tumor necrosis factor receptor superfamily member 13C-like	-	0	0	0.391007	1	1	0.736793	0	0	0.292276	0	0	0.474154	1.88435	0.747497	1.21265
LOC104968473	104968473	zinc finger protein 665-like	-	0	0	0.391007	1	1	0.736793	0	0	0.292276	0	0	0.474154	1.88435	0.747497	1.21265
LOC104968500	104968500	zinc finger and SCAN domain-containing protein 5B-like	-	0	0	0.391007	1	1	0.736793	0	0	0.292276	0	0	0.474154	1.88435	0.747497	1.21265
LOC104968571	104968571	protein-L-isoaspartate O-methyltransferase domain-containing protein 2	-	0	0	0.391007	1	1	0.736793	0	0	0.292276	0	0	0.474154	1.88435	0.747497	1.21265
LOC104968582	104968582	cytochrome c	-	0	0	0.391007	1	1	0.736793	0	0	0.292276	0	0	0.474154	1.88435	0.747497	1.21265
LOC104968599	104968599	tight junction protein ZO-1-like	-	0	0	0.391007	1	1	0.736793	1	1	0.52611	0	0	0.474154	1.88435	1.34553	1.21265
LOC104968646	104968646	orphan sodium- and chloride-dependent neurotransmitter transporter NTT5-like	-	0	0	0.391007	1	1	0.736793	0	0	0.292276	0	0	0.474154	1.88435	0.747497	1.21265
LOC104968659	104968659	uncharacterized protein C17orf80-like	-	0	0	0.391007	1	1	0.736793	0	0	0.292276	0	0	0.474154	1.88435	0.747497	1.21265
LOC104968681	104968681	heterogeneous nuclear ribonucleoprotein A1-like	-	0	0	0.391007	1	1	0.736793	0	0	0.292276	0	0	0.474154	1.88435	0.747497	1.21265
LOC104968686	104968686	mucin-2-like	-	0	0	0.391007	1	1	0.736793	0	0	0.292276	0	0	0.474154	1.88435	0.747497	1.21265
LOC104968722	104968722	polypeptide N-acetylgalactosaminyltransferase 1	-	0	0	0.391007	1	1	0.736793	0	0	0.292276	0	0	0.474154	1.88435	0.747497	1.21265
LOC104968733	104968733	phosducin-like protein	-	0	0	0.391007	1	1	0.736793	0	0	0.292276	0	0	0.474154	1.88435	0.747497	1.21265
LOC104968760	104968760	uncharacterized LOC104968760	-	0	0	0.391007	1	1	0.736793	0	0	0.292276	0	0	0.474154	1.88435	0.747497	1.21265
LOC104968789	104968789	nucleotide exchange factor SIL1-like	-	0	0	0.391007	1	1	0.736793	0	0	0.292276	0	0	0.474154	1.88435	0.747497	1.21265
LOC104968844	104968844	vegetative cell wall protein gp1-like	-	0	0	0.391007	1	1	0.736793	0	0	0.292276	0	0	0.474154	1.88435	0.747497	1.21265
LOC104969015	104969015	uncharacterized LOC104969015	-	0	0	0.391007	1	1	0.736793	0	0	0.292276	0	0	0.474154	1.88435	0.747497	1.21265
LOC104969580	104969580	uncharacterized LOC104969580	-	0	0	0.391007	1	1	0.736793	0	0	0.292276	0	0	0.474154	1.88435	0.747497	1.21265
LOC104969591	104969591	band 4.1-like protein 3	-	0	0	0.391007	1	1	0.736793	0	0	0.292276	0	0	0.474154	1.88435	0.747497	1.21265
LOC104969667	104969667	uncharacterized LOC104969667	-	0	0	0.391007	1	1	0.736793	0	0	0.292276	0	0	0.474154	1.88435	0.747497	1.21265
LOC104969679	104969679	uncharacterized LOC104969679	-	0	0	0.391007	1	1	0.736793	0	0	0.292276	1	1	0.853509	1.88435	0.747497	2.18285
[truncated: 7,433 more rows]
