# Supplementary material for: Bovine milk-derived exosomes from colostrum are enriched with proteins implicated in immune response and growth
Source: Sci Rep. 2017 Jul 19;7:5933. doi: 10.1038/s41598-017-06288-8 (PMC5517456; doi:10.1038/s41598-017-06288-8)
Supplement: Supplementary file 2 — Dataset 2 [file 41598_2017_6288_MOESM2_ESM.xls]

## Sheet: 3-fold up in colustrum
Supplementary Table S2: List of proteins that are 3-fold enriched in exosomes isolated from 24 h samples compared to MM sample
Gene Symbol	Entrez ID	Gene desc	Alternate Names	MM	24 h	48 h	72 h
LRP2	100337021	low density lipoprotein receptor-related protein 2	-	0.391007	150.648	117.632	151.42
AGRN	525795	agrin	-	0.391007	35.9012	5.67321	1.23289
LOC782545	782545	L-amino-acid oxidase	-	0.391007	26.6754	19.503	9.20662
FGB	510522	fibrinogen beta chain	-	0.391007	22.7267	21.1464	35.1138
LCN2	526639	lipocalin 2	-	0.391007	20.4247	15.2797	3.5098
FOLH1B	505865	folate hydrolase 1B	FOLH1	0.391007	20.096	10.8256	15.2904
FGA	522039	fibrinogen alpha chain	-	0.391007	18.1238	16.6871	22.5244
LBP	512242	lipopolysaccharide binding protein	-	0.391007	15.824	13.1694	13.7687
LOC615162	615162	protein FAM198A	FAM198A	0.391007	15.4955	1.69544	0.853509
GPC4	540179	glypican 4	-	0.391007	15.4955	3.80093	3.5098
UGGT1	516332	UDP-glucose glycoprotein glucosyltransferase 1	UGCGL1	0.391007	13.8535	6.14139	9.20662
HTRA1	282326	HtrA serine peptidase 1	PRSS11	0.391007	13.5251	3.80093	1.23289
LGR6	100336662	leucine-rich repeat containing G protein-coupled receptor 6	-	0.391007	13.1968	1.22768	0.474154
SERPIND1	100125764	serpin peptidase inhibitor, clade D (heparin cofactor), member 1	-	0.391007	13.1968	5.43914	1.23289
PLOD3	514996	procollagen-lysine, 2-oxoglutarate 5-dioxygenase 3	-	0.391007	12.212	5.20507	0.474154
ITIH4	513700	inter-alpha-trypsin inhibitor heavy chain family, member 4	-	0.391007	11.8838	3.80093	14.5295
LAMC1	532572	laminin, gamma 1 (formerly LAMB2)	-	0.391007	11.2274	0.993809	0.474154
AGT	527114	angiotensinogen (serpin peptidase inhibitor, clade A, member 8)	-	0.391007	10.8992	4.03492	1.23289
BCAS1	504895	breast carcinoma amplified sequence 1	-	0.391007	10.5711	5.43914	0.474154
SPOCK1	511211	sparc/osteonectin, cwcv and kazal-like domains proteoglycan (testican) 1	-	0.391007	10.5711	0.52611	0.474154
FAM20C	534672	family with sequence similarity 20, member C	-	0.391007	10.5711	3.33296	0.853509
VTN	507525	vitronectin	-	0.391007	10.5711	5.43914	6.92711
TCN2	281518	transcobalamin II	-	0.391007	9.91486	8.24875	4.269
ITGAV	281875	integrin, alpha V	-	0.391007	9.91486	4.03492	6.16751
SLC6A14	511661	solute carrier family 6 (amino acid transporter), member 14	-	0.391007	9.91486	2.39717	7.30696
SERPINF1	281386	serpin peptidase inhibitor, clade F (alpha-2 antiplasmin, pigment epithelium derived factor), member 1	PEDF	0.391007	9.58678	7.07789	5.40802
CD2AP	533188	CD2-associated protein	-	0.391007	9.58678	9.65415	6.16751
APOB	494004	apolipoprotein B	APOB-100|ApoB(100)	0.391007	9.25873	0.292276	0.474154
CRISPLD2	505329	cysteine-rich secretory protein LCCL domain containing 2	-	0.391007	9.25873	2.6311	0.853509
FAM20A	521099	family with sequence similarity 20, member A	-	0.391007	9.25873	4.26893	1.99175
MSTN	281187	myostatin	GDF8	0.391007	8.27469	6.3755	2.75072
CRTAC1	100139581	cartilage acidic protein 1	-	0.391007	7.61877	5.20507	1.61231
AQP5	782368	aquaporin 5	-	0.391007	7.61877	4.50295	5.02832
MATN2	781953	matrilin 2	-	0.391007	7.29084	1.22768	0.474154
TLR4	281536	toll-like receptor 4	-	0.391007	7.29084	4.50295	7.30696
HS3ST1	538691	heparan sulfate (glucosamine) 3-O-sulfotransferase 1	-	0.391007	6.96293	3.33296	0.474154
TF	280705	transferrin	-	0.391007	6.96293	0.993809	1.61231
H6PD	541220	hexose-6-phosphate dehydrogenase (glucose 1-dehydrogenase)	-	0.391007	6.63505	1.92934	0.474154
GPX3	281210	glutathione peroxidase 3 (plasma)	-	0.391007	6.63505	1.69544	1.61231
SIL1	520650	SIL1 nucleotide exchange factor	-	0.391007	6.63505	5.43914	2.37122
PPIC	535494	peptidylprolyl isomerase C (cyclophilin C)	-	0.391007	6.63505	1.22768	2.37122
BGN	280733	biglycan	-	0.391007	6.63505	0.993809	3.13025
ATP1A1	282144	ATPase, Na+/K+ transporting, alpha 1 polypeptide	-	0.391007	6.30718	3.099	0.474154
LOC100337185	100337185	FRAS1-related extracellular matrix protein 3-like	-	0.391007	6.30718	0.759954	0.474154
HYOU1	282295	hypoxia up-regulated 1	GRP170|ORP150	0.391007	6.30718	1.22768	1.23289
CREG1	530908	cellular repressor of E1A-stimulated genes 1	-	0.391007	6.30718	4.97102	2.37122
CTSD	282883	cathepsin D	-	0.391007	6.30718	3.33296	3.5098
ATP11A	512547	ATPase, class VI, type 11A	-	0.391007	5.97934	3.33296	0.853509
TBC1D31	511062	TBC1 domain family, member 31	WDR67	0.391007	5.97934	2.39717	0.853509
P4HA2	507327	prolyl 4-hydroxylase, alpha polypeptide II	-	0.391007	5.97934	2.16325	1.23289
PDGFC	613787	platelet derived growth factor C	-	0.391007	5.97934	2.16325	4.269
KIF23	515748	kinesin family member 23	-	0.391007	5.65152	0.292276	0.474154
MAN2A2	527449	mannosidase, alpha, class 2A, member 2	-	0.391007	5.65152	1.46155	1.23289
SERPINA3-7	497203	endopin 2	-	0.391007	5.65152	1.22768	1.23289
FUCA1	509522	fucosidase, alpha-L- 1, tissue	-	0.391007	5.65152	1.69544	2.37122
OLFML3	505318	olfactomedin-like 3	-	0.391007	5.32372	0.292276	0.474154
RNASE2	100125948	ribonuclease, RNase A family, 2 (liver, eosinophil-derived neurotoxin)	RNASE3	0.391007	5.32372	4.26893	1.99175
ITGB2	281877	integrin, beta 2 (complement component 3 receptor 3 and 4 subunit)	-	0.391007	4.99595	6.14139	0.474154
HPX	534509	hemopexin	-	0.391007	4.99595	0.52611	0.853509
TOR3A	789634	torsin family 3, member A	-	0.391007	4.99595	1.46155	1.23289
SLC12A2	286845	solute carrier family 12 (sodium/potassium/chloride transporter), member 2	bsc2	0.391007	4.99595	0.52611	1.61231
LOC104975830	104975830	zymogen granule protein 16 homolog B-like	-	0.391007	4.99595	1.46155	3.13025
CHPF	540002	chondroitin polymerizing factor	-	0.391007	4.66819	2.16325	0.474154
MTTP	280868	microsomal triglyceride transfer protein	MTP	0.391007	4.66819	1.46155	0.474154
LAMA5	506751	laminin, alpha 5	-	0.391007	4.66819	0.759954	0.474154
MLEC	515309	malectin	-	0.391007	4.66819	1.92934	1.99175
ATP6AP2	513520	ATPase, H+ transporting, lysosomal accessory protein 2	-	0.391007	4.66819	2.16325	2.37122
BMP1	510360	bone morphogenetic protein 1	-	0.391007	4.34046	1.69544	0.474154
CRP	527553	C-reactive protein, pentraxin-related	-	0.391007	4.34046	1.22768	0.474154
HRG	280820	histidine-rich glycoprotein	-	0.391007	4.34046	0.52611	0.474154
SRPX	337918	sushi-repeat containing protein, X-linked	ext1	0.391007	4.34046	0.52611	0.474154
SPADH1	282373	spermadhesin 1	-	0.391007	4.34046	2.86504	0.853509
SRPR	281504	signal recognition particle receptor (docking protein)	-	0.391007	4.34046	1.22768	1.23289
ITGAM	407124	integrin, alpha M (complement component 3 receptor 3 subunit)	CD11B	0.391007	4.34046	4.97102	2.37122
VWA1	505917	von Willebrand factor A domain containing 1	-	0.391007	4.34046	2.6311	4.64865
RNASE4	616089	ribonuclease, RNase A family, 4	-	0.391007	4.01274	1.69544	0.474154
LOC100848610	100848610	beta-lactoglobulin-2-like	-	0.391007	4.01274	0.52611	0.474154
LAMA4	529670	laminin, alpha 4	-	0.391007	4.01274	0.292276	0.474154
MATN3	540041	matrilin 3	-	0.391007	4.01274	0.292276	0.853509
SERPINF2	282522	serpin peptidase inhibitor, clade F (alpha-2 antiplasmin, pigment epithelium derived factor), member 2	PLI	0.391007	4.01274	1.69544	1.23289
PGLYRP1	282305	peptidoglycan recognition protein 1	PGLYRP	0.391007	4.01274	3.33296	2.37122
ITGB1	281876	integrin, beta 1 (fibronectin receptor, beta polypeptide, antigen CD29 includes MDF2, MSK12)	-	0.391007	4.01274	2.6311	3.5098
IGF2R	281849	insulin-like growth factor 2 receptor	CI-MPR|CIMPR	0.391007	4.01274	2.16325	4.269
C9	526766	complement component 9	-	0.391007	4.01274	1.69544	5.02832
VASP	514902	vasodilator-stimulated phosphoprotein	-	0.391007	3.68505	0.993809	0.474154
MGAT2	101906103	mannosyl (alpha-1,6-)-glycoprotein beta-1,2-N-acetylglucosaminyltransferase	-	0.391007	3.68505	0.759954	0.474154
LAMB2	520167	laminin, beta 2 (laminin S)	-	0.391007	3.68505	0.292276	0.474154
HSPD1	511913	heat shock 60kDa protein 1 (chaperonin)	HSP60	0.391007	3.68505	1.46155	1.23289
ABO	515340	ABO blood group (transferase A, alpha 1-3-N-acetylgalactosaminyltransferase; transferase B, alpha 1-3-galactosyltransferase)	-	0.391007	3.68505	1.46155	1.99175
B4GALNT3	527026	beta-1,4-N-acetyl-galactosaminyl transferase 3	-	0.391007	3.68505	1.22768	3.13025
ITGB6	282644	integrin, beta 6	-	0.391007	3.68505	0.759954	3.13025
ITGA6	535043	integrin, alpha 6	-	0.391007	3.68505	1.22768	3.88939
CYBRD1	534257	cytochrome b reductase 1	-	0.391007	3.68505	2.6311	4.64865
SNX18	538366	sorting nexin 18	SNAG1	0.391007	3.68505	3.80093	5.78775
B3GAT3	404162	beta-1,3-glucuronyltransferase 3	-	0.391007	3.35738	2.16325	0.474154
CXCL12	613811	chemokine (C-X-C motif) ligand 12	SDF1	0.391007	3.35738	1.69544	0.474154
SLC25A5	282479	solute carrier family 25 (mitochondrial carrier; adenine nucleotide translocator), member 5	-	0.391007	3.35738	1.22768	0.474154
MBTPS1	511682	membrane-bound transcription factor peptidase, site 1	-	0.391007	3.35738	0.759954	0.474154
ANGPTL4	509963	angiopoietin-like 4	-	0.391007	3.35738	0.759954	1.23289
GLA	532742	galactosidase, alpha	-	0.391007	3.35738	0.759954	1.23289
GLA	532742	galactosidase, alpha	-	0.391007	3.35738	0.759954	1.23289
NME3	515663	NME/NM23 nucleoside diphosphate kinase 3	-	0.391007	3.35738	3.099	1.61231
GPR126	534326	G protein-coupled receptor 126	-	0.391007	3.35738	2.16325	2.37122
EPHB3	540907	EPH receptor B3	-	0.391007	3.35738	2.39717	2.75072
CTNNA1	526848	catenin (cadherin-associated protein), alpha 1, 102kDa	-	0.391007	3.35738	2.6311	3.13025
CANX	407129	calnexin	-	0.391007	3.02973	1.92934	0.474154
LOC100337325	100337325	pigment epithelium-derived factor	-	0.391007	3.02973	1.92934	0.474154
B4GALT4	511328	UDP-Gal:betaGlcNAc beta 1,4- galactosyltransferase, polypeptide 4	-	0.391007	3.02973	1.46155	0.474154
ATP1A2	515161	ATPase, Na+/K+ transporting, alpha 2 polypeptide	-	0.391007	3.02973	1.22768	0.474154
OAT	505323	ornithine aminotransferase	-	0.391007	3.02973	0.993809	0.474154
CFB	514076	complement factor B	BF	0.391007	3.02973	0.759954	0.474154
C5	512045	complement component 5	-	0.391007	3.02973	2.6311	0.853509
RPN1	507939	ribophorin I	-	0.391007	3.02973	0.52611	0.853509
SPCS3	767917	signal peptidase complex subunit 3 homolog (S. cerevisiae)	SPC22/23	0.391007	3.02973	0.993809	1.23289
TIMP3	282094	TIMP metallopeptidase inhibitor 3	-	0.391007	3.02973	0.993809	1.61231
BORA	514162	bora, aurora kinase A activator	C12H13orf34	0.391007	3.02973	2.39717	1.99175
CD80	407131	CD80 molecule	-	0.391007	3.02973	1.69544	1.99175
HEXA	504468	hexosaminidase A (alpha polypeptide)	-	0.391007	3.02973	0.759954	2.37122
HIST1H1E	617854	histone cluster 1, H1e	-	0.391007	2.70211	2.86504	0.474154
MYO1D	522967	myosin ID	-	0.391007	2.70211	2.39717	0.474154
CRISPLD1	536186	cysteine-rich secretory protein LCCL domain containing 1	-	0.391007	2.70211	1.69544	0.474154
IDO1	506281	indoleamine 2,3-dioxygenase 1	INDO	0.391007	2.70211	1.46155	0.474154
LOC517756	517756	60S ribosomal protein L11-like	-	0.391007	2.70211	1.22768	0.474154
RPL11	512745	ribosomal protein L11	-	0.391007	2.70211	1.22768	0.474154
LOC104973573	104973573	proline-rich protein 2-like	-	0.391007	2.70211	0.759954	0.474154
LOC509911	509911	monocarboxylate transporter 1	-	0.391007	2.70211	0.759954	0.474154
LOC787122	787122	ADP/ATP translocase 1	-	0.391007	2.70211	0.759954	0.474154
ANO6	521784	anoctamin 6	TMEM16F	0.391007	2.70211	0.292276	0.474154
DDOST	510682	dolichyl-diphosphooligosaccharide--protein glycosyltransferase subunit (non-catalytic)	-	0.391007	2.70211	0.292276	0.474154
DDR1	534092	discoidin domain receptor tyrosine kinase 1	-	0.391007	2.70211	0.292276	0.474154
PYGB	505560	phosphorylase, glycogen; brain	-	0.391007	2.70211	3.80093	0.853509
AZU1	100336938	azurocidin 1	-	0.391007	2.70211	3.56694	0.853509
CSE1L	518622	CSE1 chromosome segregation 1-like (yeast)	Exportin-2|XPO2	0.391007	2.70211	2.86504	0.853509
C7	507339	complement component 7	-	0.391007	2.70211	1.69544	0.853509
MIA	280857	melanoma inhibitory activity	-	0.391007	2.70211	1.22768	0.853509
PIGT	504724	phosphatidylinositol glycan anchor biosynthesis, class T	-	0.391007	2.70211	1.22768	0.853509
B3GALT4	768038	UDP-Gal:betaGlcNAc beta 1,3-galactosyltransferase, polypeptide 4	-	0.391007	2.70211	0.993809	0.853509
SLC25A6	282480	solute carrier family 25 (mitochondrial carrier; adenine nucleotide translocator), member 6	ANT3	0.391007	2.70211	0.759954	0.853509
ERLEC1	781454	endoplasmic reticulum lectin 1	-	0.391007	2.70211	0.52611	0.853509
FLYWCH1	531821	FLYWCH-type zinc finger 1	-	0.391007	2.70211	0.292276	0.853509
NAALAD2	536439	N-acetylated alpha-linked acidic dipeptidase 2	-	0.391007	2.70211	1.46155	1.23289
SHC1	507196	SHC (Src homology 2 domain containing) transforming protein 1	p66shc	0.391007	2.70211	3.099	2.37122
PTPRF	512072	protein tyrosine phosphatase, receptor type, F	-	0.391007	2.70211	0.993809	2.75072
SERPINC1	540261	serpin peptidase inhibitor, clade C (antithrombin), member 1	AT3	0.391007	2.70211	3.80093	3.5098
ENTPD2	100126045	ectonucleoside triphosphate diphosphohydrolase 2	-	0.391007	2.70211	0.759954	4.64865
EPS8	538419	epidermal growth factor receptor pathway substrate 8	-	0.391007	2.70211	3.099	8.44667
STAT5B	282376	signal transducer and activator of transcription 5B	-	0.391007	2.3745	4.26893	0.474154
SHANK2	618649	SH3 and multiple ankyrin repeat domains 2	-	0.391007	2.3745	3.80093	0.474154
HIST1H1C	513971	histone cluster 1, H1c	-	0.391007	2.3745	3.099	0.474154
LOC104968595	104968595	unconventional myosin-Id	-	0.391007	2.3745	2.39717	0.474154
STAT1	510814	signal transducer and activator of transcription 1, 91kDa	-	0.391007	2.3745	2.39717	0.474154
PABPC4	534576	poly(A) binding protein, cytoplasmic 4 (inducible form)	-	0.391007	2.3745	1.92934	0.474154
LGALS2	511098	lectin, galactoside-binding, soluble, 2	LGALS3	0.391007	2.3745	1.46155	0.474154
CCDC170	787062	coiled-coil domain containing 170	C9H6orf97	0.391007	2.3745	1.22768	0.474154
IGSF10	537487	immunoglobulin superfamily, member 10	-	0.391007	2.3745	1.22768	0.474154
MGP	282660	matrix Gla protein	-	0.391007	2.3745	1.22768	0.474154
COLGALT1	513167	collagen beta(1-O)galactosyltransferase 1	GLT25D1	0.391007	2.3745	0.993809	0.474154
DPM3	509745	dolichyl-phosphate mannosyltransferase polypeptide 3	-	0.391007	2.3745	0.993809	0.474154
GATA6	654400	GATA binding protein 6	-	0.391007	2.3745	0.993809	0.474154
CRTAP	540924	cartilage associated protein	-	0.391007	2.3745	0.759954	0.474154
SLC25A4	282478	solute carrier family 25 (mitochondrial carrier; adenine nucleotide translocator), member 4	ANT1	0.391007	2.3745	0.759954	0.474154
TRIP12	514387	thyroid hormone receptor interactor 12	TRIP-12	0.391007	2.3745	0.759954	0.474154
COL11A2	515435	collagen, type XI, alpha 2	-	0.391007	2.3745	0.52611	0.474154
LOC784932	784932	serpin A3-7-like	-	0.391007	2.3745	0.52611	0.474154
PRELP	282000	proline/arginine-rich end leucine-rich repeat protein	-	0.391007	2.3745	0.52611	0.474154
UXS1	534788	UDP-glucuronate decarboxylase 1	-	0.391007	2.3745	0.52611	0.474154
ACO2	280976	aconitase 2, mitochondrial	-	0.391007	2.3745	0.292276	0.474154
BZRAP1	518675	benzodiazepine receptor (peripheral) associated protein 1	-	0.391007	2.3745	0.292276	0.474154
CFH	280816	complement factor H	HF1	0.391007	2.3745	0.292276	0.474154
CHRDL2	533631	chordin-like 2	-	0.391007	2.3745	0.292276	0.474154
LAMB1	520030	laminin, beta 1	-	0.391007	2.3745	0.292276	0.474154
LOC515570	515570	nodal modulator 1	NOMO1|NOMO2	0.391007	2.3745	0.292276	0.474154
INPP1	281869	inositol polyphosphate-1-phosphatase	-	0.391007	2.3745	1.92934	0.853509
YBX1	287023	Y box binding protein 1	NSEP1|YB1	0.391007	2.3745	1.92934	0.853509
PYGM	327664	phosphorylase, glycogen, muscle	-	0.391007	2.3745	1.69544	0.853509
UBR2	527153	ubiquitin protein ligase E3 component n-recognin 2	-	0.391007	2.3745	0.52611	0.853509
BCL9L	539340	B-cell CLL/lymphoma 9-like	-	0.391007	2.3745	0.292276	0.853509
SNRPN	780877	small nuclear ribonucleoprotein polypeptide N	-	0.391007	2.3745	0.292276	0.853509
OS9	504832	osteosarcoma amplified 9, endoplasmic reticulum lectin	-	0.391007	2.3745	1.69544	1.23289
TTR	280948	transthyretin	-	0.391007	2.3745	1.22768	1.23289
LOC100294980	100294980	histone H2B 1/2/3/4/6	-	0.391007	2.3745	3.33296	1.61231
ARSA	505514	arylsulfatase A	-	0.391007	2.3745	2.6311	1.61231
LOC104968478	104968478	serum amyloid A protein-like	-	0.391007	2.3745	3.099	3.5098
SERINC5	504658	serine incorporator 5	-	0.391007	2.3745	1.69544	3.5098
HIST1H1D	509275	histone cluster 1, H1d	-	0.391007	2.04692	2.86504	0.474154
SWAP70	533720	SWAP switching B-cell complex 70kDa subunit	HSPC321	0.391007	2.04692	2.39717	0.474154
ARCN1	533078	archain 1	-	0.391007	2.04692	1.92934	0.474154
IPO9	515804	importin 9	-	0.391007	2.04692	1.46155	0.474154
POLR2A	282312	polymerase (RNA) II (DNA directed) polypeptide A, 220kDa	-	0.391007	2.04692	1.46155	0.474154
RPS27	615638	ribosomal protein S27	-	0.391007	2.04692	1.46155	0.474154
CHPF2	100616099	chondroitin polymerizing factor 2	-	0.391007	2.04692	1.22768	0.474154
APOBR	504800	apolipoprotein B receptor	APOB48R	0.391007	2.04692	0.993809	0.474154
ATP1A3	282598	ATPase, Na+/K+ transporting, alpha 3 polypeptide	-	0.391007	2.04692	0.993809	0.474154
UBR4	514561	ubiquitin protein ligase E3 component n-recognin 4	-	0.391007	2.04692	0.993809	0.474154
DUSP7	785016	dual specificity phosphatase 7	-	0.391007	2.04692	0.759954	0.474154
FBF1	513998	Fas (TNFRSF6) binding factor 1	-	0.391007	2.04692	0.759954	0.474154
LOC783195	783195	ribonuclease 4	-	0.391007	2.04692	0.759954	0.474154
SERPINA5	338050	serpin peptidase inhibitor, clade A (alpha-1 antiproteinase, antitrypsin), member 5	-	0.391007	2.04692	0.759954	0.474154
SLC25A31	541168	solute carrier family 25 (mitochondrial carrier; adenine nucleotide translocator), member 31	-	0.391007	2.04692	0.759954	0.474154
HBE1	539994	hemoglobin, epsilon 1	-	0.391007	2.04692	0.52611	0.474154
LOC100141098	100141098	chromosome 11 open reading frame, human C2orf16	C11H2orf16	0.391007	2.04692	0.52611	0.474154
LOC100850173	100850173	hemoglobin subunit epsilon-1	-	0.391007	2.04692	0.52611	0.474154
LOC784777	784777	60S ribosomal protein L11-like	-	0.391007	2.04692	0.52611	0.474154
PRMT3	523174	protein arginine methyltransferase 3	-	0.391007	2.04692	0.52611	0.474154
ST6GAL1	282073	ST6 beta-galactosamide alpha-2,6-sialyltranferase 1	SIAT1	0.391007	2.04692	0.52611	0.474154
TPR	507869	translocated promoter region, nuclear basket protein	-	0.391007	2.04692	0.52611	0.474154
CHST14	511245	carbohydrate (N-acetylgalactosamine 4-0) sulfotransferase 14	-	0.391007	2.04692	0.292276	0.474154
LOC101905630	101905630	complement factor H-like	-	0.391007	2.04692	0.292276	0.474154
PCDH12	540115	protocadherin 12	-	0.391007	2.04692	0.292276	0.474154
POFUT2	404083	protein O-fucosyltransferase 2	FUT13	0.391007	2.04692	2.16325	0.853509
CDH1	282637	cadherin 1, type 1, E-cadherin (epithelial)	-	0.391007	2.04692	1.46155	0.853509
COL3A1	510833	collagen, type III, alpha 1	-	0.391007	2.04692	1.22768	0.853509
SYNJ1	282087	synaptojanin 1	-	0.391007	2.04692	1.22768	0.853509
MYCBP2	534496	MYC binding protein 2, E3 ubiquitin protein ligase	-	0.391007	2.04692	0.759954	0.853509
CUBN	523202	cubilin (intrinsic factor-cobalamin receptor)	-	0.391007	2.04692	0.292276	0.853509
C1S	767827	complement component 1, s subcomponent	-	0.391007	2.04692	1.22768	1.23289
LOC100300167	100300167	histone H2B type 1-L	-	0.391007	2.04692	2.86504	1.61231
LOC519069	519069	histone H2B type 1	-	0.391007	2.04692	2.86504	1.61231
LOC526915	526915	histone H2B type 1-H	-	0.391007	2.04692	2.86504	1.61231
LOC781410	781410	histone H2B type 1	-	0.391007	2.04692	2.86504	1.61231
ITPR3	281879	inositol 1,4,5-trisphosphate receptor, type 3	-	0.391007	2.04692	0.292276	1.61231
LAMA1	506387	laminin, alpha 1	-	0.391007	2.04692	0.292276	1.61231
PDIA4	415110	protein disulfide isomerase family A, member 4	-	0.391007	2.04692	0.292276	1.61231
RGAG1	101908132	retrotransposon gag domain containing 1	-	0.391007	2.04692	0.993809	1.99175
IGSF8	519266	immunoglobulin superfamily, member 8	-	0.391007	2.04692	2.6311	3.88939
CTPS1	506131	CTP synthase 1	CTPS	0.391007	1.71935	2.39717	0.474154
EFHD1	522462	EF-hand domain family, member D1	-	0.391007	1.71935	2.16325	0.474154
GPHN	535194	gephyrin	-	0.391007	1.71935	2.16325	0.474154
COPA	100126041	coatomer protein complex, subunit alpha	-	0.391007	1.71935	1.92934	0.474154
KIAA1598	532603	KIAA1598 ortholog	-	0.391007	1.71935	1.69544	0.474154
CORO1A	282196	coronin, actin binding protein, 1A	-	0.391007	1.71935	1.46155	0.474154
DEFB3	101906662	defensin beta 3	BNBD-3|BNBD-6|BNDB-3|BNDB-6|BNDB3|DEFB103A|DEFB2|DEFB6|bnbd3	0.391007	1.71935	1.22768	0.474154
IL17REL	100336471	interleukin 17 receptor E-like	-	0.391007	1.71935	1.22768	0.474154
JMJD8	100139040	jumonji domain containing 8	-	0.391007	1.71935	1.22768	0.474154
LOC101903478	101903478	40S ribosomal protein S27-like	-	0.391007	1.71935	1.22768	0.474154
ATM	526824	ATM serine/threonine kinase	-	0.391007	1.71935	0.993809	0.474154
EDEM2	513253	ER degradation enhancer, mannosidase alpha-like 2	-	0.391007	1.71935	0.993809	0.474154
GSK3A	536561	glycogen synthase kinase 3 alpha	-	0.391007	1.71935	0.993809	0.474154
LGALS1	326598	lectin, galactoside-binding, soluble, 1	-	0.391007	1.71935	0.993809	0.474154
RPL30	513031	ribosomal protein L30	-	0.391007	1.71935	0.993809	0.474154
MYH3	281338	myosin, heavy chain 3, skeletal muscle, embryonic	-	0.391007	1.71935	0.759954	0.474154
PHACTR4	514644	phosphatase and actin regulator 4	-	0.391007	1.71935	0.759954	0.474154
PLD3	613932	phospholipase D family, member 3	-	0.391007	1.71935	0.759954	0.474154
PRPF8	507371	pre-mRNA processing factor 8	-	0.391007	1.71935	0.759954	0.474154
RNASE13	539741	ribonuclease, RNase A family, 13 (non-active)	RAL1	0.391007	1.71935	0.759954	0.474154
COPS8	540493	COP9 signalosome subunit 8	-	0.391007	1.71935	0.52611	0.474154
FGD3	512950	FYVE, RhoGEF and PH domain containing 3	-	0.391007	1.71935	0.52611	0.474154
GIMAP6	528288	GTPase, IMAP family member 6	-	0.391007	1.71935	0.52611	0.474154
MARK3	534872	MAP/microtubule affinity-regulating kinase 3	-	0.391007	1.71935	0.52611	0.474154
MYF5	281335	myogenic factor 5	-	0.391007	1.71935	0.52611	0.474154
TTC7A	616640	tetratricopeptide repeat domain 7A	-	0.391007	1.71935	0.52611	0.474154
ANKS1A	532631	ankyrin repeat and sterile alpha motif domain containing 1A	-	0.391007	1.71935	0.292276	0.474154
COL5A1	537387	collagen, type V, alpha 1	-	0.391007	1.71935	0.292276	0.474154
CPB2	508222	carboxypeptidase B2 (plasma)	CPU|TAFI|pCPB	0.391007	1.71935	0.292276	0.474154
DENND3	508078	DENN/MADD domain containing 3	-	0.391007	1.71935	0.292276	0.474154
DHRS7B	522283	dehydrogenase/reductase (SDR family) member 7B	-	0.391007	1.71935	0.292276	0.474154
DMRTC2	539134	DMRT-like family C2	Dmrt7	0.391007	1.71935	0.292276	0.474154
EFCAB3	524320	EF-hand calcium binding domain 3	-	0.391007	1.71935	0.292276	0.474154
KLHL13	528138	kelch-like family member 13	-	0.391007	1.71935	0.292276	0.474154
LOC789650	789650	probable phospholipid-transporting ATPase IH	-	0.391007	1.71935	0.292276	0.474154
LRRC47	616209	leucine rich repeat containing 47	-	0.391007	1.71935	0.292276	0.474154
MGC137014	616715	protein HP-20 homolog	HP-20	0.391007	1.71935	0.292276	0.474154
OTOF	617299	otoferlin	-	0.391007	1.71935	0.292276	0.474154
PUM1	535450	pumilio RNA-binding family member 1	-	0.391007	1.71935	0.292276	0.474154
SHROOM2	523644	shroom family member 2	-	0.391007	1.71935	0.292276	0.474154
RASSF4	510549	Ras association (RalGDS/AF-6) domain family member 4	-	0.391007	1.71935	1.69544	0.853509
SEPT11	535746	septin 11	-	0.391007	1.71935	1.69544	0.853509
ABHD12	768242	abhydrolase domain containing 12	-	0.391007	1.71935	1.22768	0.853509
MYO1F	532964	myosin IF	-	0.391007	1.71935	0.993809	0.853509
PLBD2	514347	phospholipase B domain containing 2	P76	0.391007	1.71935	0.993809	0.853509
TMSB10	282385	thymosin beta 10	-	0.391007	1.71935	0.993809	0.853509
ADPGK	518158	ADP-dependent glucokinase	ADP-GK	0.391007	1.71935	0.759954	0.853509
C20H5orf42	533903	chromosome 20 open reading frame, human C5orf42	-	0.391007	1.71935	0.759954	0.853509
CPT1B	509459	carnitine palmitoyltransferase 1B (muscle)	-	0.391007	1.71935	0.759954	0.853509
CTSA	518169	cathepsin A	PPCA	0.391007	1.71935	0.759954	0.853509
MROH2B	518808	maestro heat-like repeat family member 2B	HEATR7B2|c11.1-like	0.391007	1.71935	0.759954	0.853509
CTBP1	513131	C-terminal binding protein 1	-	0.391007	1.71935	0.52611	0.853509
DNAJB11	506316	DnaJ (Hsp40) homolog, subfamily B, member 11	-	0.391007	1.71935	0.52611	0.853509
EPHA10	540439	EPH receptor A10	-	0.391007	1.71935	0.292276	0.853509
MAN1A2	532645	mannosidase, alpha, class 1A, member 2	-	0.391007	1.71935	0.292276	0.853509
PABPN1L	617429	poly(A) binding protein, nuclear 1-like (cytoplasmic)	-	0.391007	1.71935	0.292276	0.853509
RIN3	539951	Ras and Rab interactor 3	-	0.391007	1.71935	0.292276	0.853509
HUWE1	511826	HECT, UBA and WWE domain containing 1, E3 ubiquitin protein ligase	-	0.391007	1.71935	1.46155	1.23289
RGS11	521040	regulator of G-protein signaling 11	-	0.391007	1.71935	1.46155	1.23289
DIP2B	512064	DIP2 disco-interacting protein 2 homolog B (Drosophila)	-	0.391007	1.71935	0.52611	1.23289
MAN2A1	521539	mannosidase, alpha, class 2A, member 1	-	0.391007	1.71935	0.52611	1.23289
NR2F6	100296331	nuclear receptor subfamily 2, group F, member 6	-	0.391007	1.71935	0.292276	1.23289
COL6A3	530657	collagen, type VI, alpha 3	-	0.391007	1.71935	1.92934	1.61231
GBA	537087	glucosidase, beta, acid	-	0.391007	1.71935	0.993809	1.61231
PTPRC	407152	protein tyrosine phosphatase, receptor type, C	cd45	0.391007	1.71935	0.993809	1.61231
C1QA	534961	complement component 1, q subcomponent, A chain	-	0.391007	1.71935	0.292276	1.61231
PSMB9	510593	proteasome (prosome, macropain) subunit, beta type, 9	LMP2	0.391007	1.71935	2.16325	1.99175
LOC784305	784305	multidrug resistance-associated protein 4-like	-	0.391007	1.71935	1.22768	1.99175
FTH1	281173	ferritin, heavy polypeptide 1	-	0.391007	1.71935	0.993809	1.99175
ANKRD17	508405	ankyrin repeat domain 17	-	0.391007	1.71935	0.292276	1.99175
H3F3C	539855	histone H3-like	-	0.391007	1.71935	1.22768	2.37122
LRP1	533894	low density lipoprotein receptor-related protein 1	-	0.391007	1.71935	1.22768	2.37122
MAN1A1	530027	mannosidase, alpha, class 1A, member 1	-	0.391007	1.71935	0.52611	2.37122
STEAP4	538861	STEAP family member 4	-	0.391007	1.71935	1.92934	3.13025
LOC789476	789476	signal transducer and activator of transcription 5B-like	-	0.391007	1.39181	3.33296	0.474154
BLA-DQB	539241	MHC class II antigen	BoLA-DQB|DQB|DQB1|OLA-DQB	0.391007	1.39181	2.16325	0.474154
HIST1H1A	618164	histone cluster 1, H1a	-	0.391007	1.39181	2.16325	0.474154
LOC783927	783927	histone H1.1	-	0.391007	1.39181	2.16325	0.474154
ZBTB18	538793	zinc finger and BTB domain containing 18	ZNF238	0.391007	1.39181	2.16325	0.474154
ALMS1	533055	Alstrom syndrome 1	-	0.391007	1.39181	1.92934	0.474154
APPL2	515605	adaptor protein, phosphotyrosine interaction, PH domain and leucine zipper containing 2	-	0.391007	1.39181	1.92934	0.474154
ARHGDIB	327676	Rho GDP dissociation inhibitor (GDI) beta	-	0.391007	1.39181	1.92934	0.474154
HIST1H1E	617854	histone cluster 1, H1e	-	0.391007	1.39181	1.92934	0.474154
LOC104968822	104968822	histone H1.4-like	-	0.391007	1.39181	1.92934	0.474154
LOC788375	788375	DCC-interacting protein 13-beta-like	-	0.391007	1.39181	1.92934	0.474154
CAMK2D	532713	calcium/calmodulin-dependent protein kinase II delta	-	0.391007	1.39181	1.69544	0.474154
GSTM1	783879	glutathione S-transferase mu 1	GSTM4	0.391007	1.39181	1.69544	0.474154
LOC515333	515333	multidrug resistance-associated protein 4	ABCC4	0.391007	1.39181	1.46155	0.474154
U2AF1L4	615198	U2 small nuclear RNA auxiliary factor 1-like 4	TMEM149	0.391007	1.39181	1.46155	0.474154
MLLT4	504856	myeloid/lymphoid or mixed-lineage leukemia (trithorax homolog, Drosophila); translocated to, 4	-	0.391007	1.39181	1.22768	0.474154
NDUFS3	287327	NADH dehydrogenase (ubiquinone) Fe-S protein 3, 30kDa (NADH-coenzyme Q reductase)	-	0.391007	1.39181	1.22768	0.474154
RPL23A	507168	ribosomal protein L23a	RPL23AY	0.391007	1.39181	1.22768	0.474154
STAMBP	532672	STAM binding protein	-	0.391007	1.39181	1.22768	0.474154
ARL4A	767906	ADP-ribosylation factor-like 4A	-	0.391007	1.39181	0.993809	0.474154
ATP5I	338040	ATP synthase, H+ transporting, mitochondrial Fo complex, subunit E	-	0.391007	1.39181	0.993809	0.474154
BRD3	525051	bromodomain containing 3	-	0.391007	1.39181	0.993809	0.474154
DYNC1LI1	510330	dynein, cytoplasmic 1, light intermediate chain 1	-	0.391007	1.39181	0.993809	0.474154
EPN1	508199	epsin 1	-	0.391007	1.39181	0.993809	0.474154
PLOD1	281409	procollagen-lysine, 2-oxoglutarate 5-dioxygenase 1	PLOD	0.391007	1.39181	0.993809	0.474154
RAD23B	530189	RAD23 homolog B (S. cerevisiae)	-	0.391007	1.39181	0.993809	0.474154
SH3GL2	512450	SH3-domain GRB2-like 2	-	0.391007	1.39181	0.993809	0.474154
SMPD1	505097	sphingomyelin phosphodiesterase 1, acid lysosomal	-	0.391007	1.39181	0.993809	0.474154
TECPR2	530121	tectonin beta-propeller repeat containing 2	-	0.391007	1.39181	0.993809	0.474154
ZNF389	100270749	zinc finger protein 389	-	0.391007	1.39181	0.993809	0.474154
ABHD2	508717	abhydrolase domain containing 2	-	0.391007	1.39181	0.759954	0.474154
C29H11orf68	100125880	chromosome 29 open reading frame, human C11orf68	BLES03|C11orf68	0.391007	1.39181	0.759954	0.474154
CDH7	537324	cadherin 7, type 2	-	0.391007	1.39181	0.759954	0.474154
GBGT1	618517	globoside alpha-1,3-N-acetylgalactosaminyltransferase 1	-	0.391007	1.39181	0.759954	0.474154
HERC4	533336	HECT and RLD domain containing E3 ubiquitin protein ligase 4	-	0.391007	1.39181	0.759954	0.474154
HIVEP1	529115	human immunodeficiency virus type I enhancer binding protein 1	-	0.391007	1.39181	0.759954	0.474154
IARS	509885	isoleucyl-tRNA synthetase	-	0.391007	1.39181	0.759954	0.474154
KIAA1257	785686	KIAA1257 ortholog	-	0.391007	1.39181	0.759954	0.474154
LOC100852185	100852185	globoside alpha-1,3-N-acetylgalactosaminyltransferase 1-like	-	0.391007	1.39181	0.759954	0.474154
LOC104976407	104976407	serine/threonine-protein kinase 24-like	-	0.391007	1.39181	0.759954	0.474154
LOC782204	782204	epsin-1	EPN1	0.391007	1.39181	0.759954	0.474154
RNF17	528075	ring finger protein 17	-	0.391007	1.39181	0.759954	0.474154
RREB1	789017	ras responsive element binding protein 1	-	0.391007	1.39181	0.759954	0.474154
TANC2	529494	tetratricopeptide repeat, ankyrin repeat and coiled-coil containing 2	-	0.391007	1.39181	0.759954	0.474154
TXNDC5	615027	thioredoxin domain containing 5 (endoplasmic reticulum)	-	0.391007	1.39181	0.759954	0.474154
XPO7	100124498	exportin 7	-	0.391007	1.39181	0.759954	0.474154
CNOT1	533968	CCR4-NOT transcription complex, subunit 1	-	0.391007	1.39181	0.52611	0.474154
CSNK2A1	282419	casein kinase 2, alpha 1 polypeptide	-	0.391007	1.39181	0.52611	0.474154
DAD1	614538	defender against cell death 1	-	0.391007	1.39181	0.52611	0.474154
FCGBP	534348	Fc fragment of IgG binding protein	-	0.391007	1.39181	0.52611	0.474154
GRN	767942	granulin	-	0.391007	1.39181	0.52611	0.474154
IGFALS	532494	insulin-like growth factor binding protein, acid labile subunit	-	0.391007	1.39181	0.52611	0.474154
LOC784052	784052	40S ribosomal protein S26-like	-	0.391007	1.39181	0.52611	0.474154
LRPPRC	509995	leucine-rich pentatricopeptide repeat containing	-	0.391007	1.39181	0.52611	0.474154
NATD1	783664	N-acetyltransferase domain containing 1	C19H17orf103|GTLF3B	0.391007	1.39181	0.52611	0.474154
NEU1	505554	sialidase 1 (lysosomal sialidase)	-	0.391007	1.39181	0.52611	0.474154
PGLYRP2	510803	peptidoglycan recognition protein 2	-	0.391007	1.39181	0.52611	0.474154
SEC14L2	282469	SEC14-like 2 (S. cerevisiae)	-	0.391007	1.39181	0.52611	0.474154
SEC14L3	521133	SEC14-like 3 (S. cerevisiae)	-	0.391007	1.39181	0.52611	0.474154
TBC1D4	534649	TBC1 domain family, member 4	-	0.391007	1.39181	0.52611	0.474154
TPX2	507226	TPX2, microtubule-associated	-	0.391007	1.39181	0.52611	0.474154
WDR59	526642	WD repeat domain 59	-	0.391007	1.39181	0.52611	0.474154
AMY2B	505049	amylase, alpha 2B (pancreatic)	-	0.391007	1.39181	0.292276	0.474154
ATP6AP1	327687	ATPase, H+ transporting, lysosomal accessory protein 1	ATP6IP1|Ac45	0.391007	1.39181	0.292276	0.474154
CDHR1	281996	cadherin-related family member 1	PCDH21|prCAD	0.391007	1.39181	0.292276	0.474154
CGNL1	517509	cingulin-like 1	-	0.391007	1.39181	0.292276	0.474154
CL46	415114	collectin -46	CL-46	0.391007	1.39181	0.292276	0.474154
COL15A1	100139730	collagen, type XV, alpha 1	-	0.391007	1.39181	0.292276	0.474154
CYR61	508941	cysteine-rich, angiogenic inducer, 61	CCN1|GIG1	0.391007	1.39181	0.292276	0.474154
DNMT3A	359716	DNA (cytosine-5-)-methyltransferase 3 alpha	-	0.391007	1.39181	0.292276	0.474154
DSC1	281127	desmocollin 1	DG2/DG3|DG2DG3|dg3	0.391007	1.39181	0.292276	0.474154
EHBP1L1	788760	EH domain binding protein 1-like 1	-	0.391007	1.39181	0.292276	0.474154
EMC3	508371	ER membrane protein complex subunit 3	TMEM111	0.391007	1.39181	0.292276	0.474154
EXT1	538602	exostosin glycosyltransferase 1	-	0.391007	1.39181	0.292276	0.474154
FGL2	511711	fibrinogen-like 2	-	0.391007	1.39181	0.292276	0.474154
FUCA2	515729	fucosidase, alpha-L- 2, plasma	-	0.391007	1.39181	0.292276	0.474154
FUK	519181	fucokinase	-	0.391007	1.39181	0.292276	0.474154
GALNT2	616218	polypeptide N-acetylgalactosaminyltransferase 2	-	0.391007	1.39181	0.292276	0.474154
GLT8D1	512192	glycosyltransferase 8 domain containing 1	-	0.391007	1.39181	0.292276	0.474154
GOLGA3	533600	golgin A3	-	0.391007	1.39181	0.292276	0.474154
GON4L	526125	gon-4-like (C. elegans)	gon-4-like	0.391007	1.39181	0.292276	0.474154
GPN1	508522	GPN-loop GTPase 1	XAB1	0.391007	1.39181	0.292276	0.474154
HEPACAM	521015	hepatic and glial cell adhesion molecule	-	0.391007	1.39181	0.292276	0.474154
HFE2	100335368	hemochromatosis type 2 (juvenile)	-	0.391007	1.39181	0.292276	0.474154
IRX1	783235	iroquois homeobox 1	-	0.391007	1.39181	0.292276	0.474154
KDELC1	514810	KDEL (Lys-Asp-Glu-Leu) containing 1	-	0.391007	1.39181	0.292276	0.474154
KIAA1109	100297914	KIAA1109 ortholog	-	0.391007	1.39181	0.292276	0.474154
KIAA1244	522232	KIAA1244 ortholog	-	0.391007	1.39181	0.292276	0.474154
KIAA1614	785141	KIAA1614 ortholog	-	0.391007	1.39181	0.292276	0.474154
KNG1	280833	kininogen 1	KNG|KNG2	0.391007	1.39181	0.292276	0.474154
LAMA3	100336873	laminin, alpha 3	-	0.391007	1.39181	0.292276	0.474154
LGR4	505423	leucine-rich repeat containing G protein-coupled receptor 4	-	0.391007	1.39181	0.292276	0.474154
LOC100138633	100138633	N-acetylglucosamine-1-phosphotransferase subunit gamma-like	-	0.391007	1.39181	0.292276	0.474154
LOC100336836	100336836	ecto-ADP-ribosyltransferase 5	ART5	0.391007	1.39181	0.292276	0.474154
LOC100336868	100336868	complement factor H	-	0.391007	1.39181	0.292276	0.474154
LOC101906762	101906762	complement factor H-like	-	0.391007	1.39181	0.292276	0.474154
LOC616584	616584	melanoma-associated antigen B4-like	-	0.391007	1.39181	0.292276	0.474154
LOC781004	781004	complement factor H-like	-	0.391007	1.39181	0.292276	0.474154
LRRC32	615467	leucine rich repeat containing 32	-	0.391007	1.39181	0.292276	0.474154
MAGT1	100301169	magnesium transporter 1	-	0.391007	1.39181	0.292276	0.474154
MINPP1	541067	multiple inositol-polyphosphate phosphatase 1	-	0.391007	1.39181	0.292276	0.474154
MRPL21	618609	mitochondrial ribosomal protein L21	-	0.391007	1.39181	0.292276	0.474154
NID1	534319	nidogen 1	-	0.391007	1.39181	0.292276	0.474154
NIN	510366	ninein (GSK3B interacting protein)	-	0.391007	1.39181	0.292276	0.474154
NKX6-3	784372	NK6 homeobox 3	-	0.391007	1.39181	0.292276	0.474154
P4HA1	518288	prolyl 4-hydroxylase, alpha polypeptide I	-	0.391007	1.39181	0.292276	0.474154
PDIA6	613927	protein disulfide isomerase family A, member 6	-	0.391007	1.39181	0.292276	0.474154
PPP1R37	516932	protein phosphatase 1, regulatory subunit 37	LRRC68	0.391007	1.39181	0.292276	0.474154
PRKCSH	338067	protein kinase C substrate 80K-H	VASAP-60	0.391007	1.39181	0.292276	0.474154
RACGAP1	514618	Rac GTPase activating protein 1	-	0.391007	1.39181	0.292276	0.474154
RBM28	507132	RNA binding motif protein 28	-	0.391007	1.39181	0.292276	0.474154
RNF139	788471	ring finger protein 139	-	0.391007	1.39181	0.292276	0.474154
RSBN1L	541150	round spermatid basic protein 1-like	-	0.391007	1.39181	0.292276	0.474154
RUFY1	528153	RUN and FYVE domain containing 1	-	0.391007	1.39181	0.292276	0.474154
SEMA3E	535644	sema domain, immunoglobulin domain (Ig), short basic domain, secreted, (semaphorin) 3E	-	0.391007	1.39181	0.292276	0.474154
SETD1B	514102	SET domain containing 1B	-	0.391007	1.39181	0.292276	0.474154
SHBG	404182	sex hormone-binding globulin	-	0.391007	1.39181	0.292276	0.474154
SIPA1L1	787248	signal-induced proliferation-associated 1 like 1	-	0.391007	1.39181	0.292276	0.474154
SLC25A3	282477	solute carrier family 25 (mitochondrial carrier; phosphate carrier), member 3	D1S155E	0.391007	1.39181	0.292276	0.474154
SLC4A2	404084	solute carrier family 4 (anion exchanger), member 2	-	0.391007	1.39181	0.292276	0.474154
SOX1	618135	SRY (sex determining region Y)-box 1	-	0.391007	1.39181	0.292276	0.474154
SPATA5L1	533070	spermatogenesis associated 5-like 1	-	0.391007	1.39181	0.292276	0.474154
SULT1C4	783020	sulfotransferase family, cytosolic, 1C, member 4	SULT1C2	0.391007	1.39181	0.292276	0.474154
TAF4B	518030	TAF4b RNA polymerase II, TATA box binding protein (TBP)-associated factor, 105kDa	-	0.391007	1.39181	0.292276	0.474154
TDRD9	525070	tudor domain containing 9	-	0.391007	1.39181	0.292276	0.474154
TEC	504733	tec protein tyrosine kinase	-	0.391007	1.39181	0.292276	0.474154
TPO	525013	thyroid peroxidase	-	0.391007	1.39181	0.292276	0.474154
TRIO	538292	trio Rho guanine nucleotide exchange factor	-	0.391007	1.39181	0.292276	0.474154
TSC2	504985	tuberous sclerosis 2	-	0.391007	1.39181	0.292276	0.474154
TSPAN2	539001	tetraspanin 2	-	0.391007	1.39181	0.292276	0.474154
USP20	505839	ubiquitin specific peptidase 20	-	0.391007	1.39181	0.292276	0.474154
WC1-12	509416	WC1 isolate DV10	-	0.391007	1.39181	0.292276	0.474154
XYLT2	493989	xylosyltransferase II	-	0.391007	1.39181	0.292276	0.474154
ZNF185	529754	zinc finger protein 185 (LIM domain)	-	0.391007	1.39181	2.86504	0.853509
ANK3	511203	ankyrin 3, node of Ranvier (ankyrin G)	-	0.391007	1.39181	1.92934	0.853509
SMTNL1	614015	smoothelin-like 1	-	0.391007	1.39181	1.46155	0.853509
PDCD4	506724	programmed cell death 4 (neoplastic transformation inhibitor)	-	0.391007	1.39181	1.22768	0.853509
LOC100850966	100850966	SCAN domain-containing protein 1-like	-	0.391007	1.39181	0.993809	0.853509
LOC515042	515042	SCAN domain containing 1-like	-	0.391007	1.39181	0.993809	0.853509
MGA	532556	MGA, MAX dimerization protein	-	0.391007	1.39181	0.993809	0.853509
SEPT8	540614	septin 8	-	0.391007	1.39181	0.993809	0.853509
HHIPL1	100299504	HHIP-like 1	-	0.391007	1.39181	0.759954	0.853509
HSPA4L	506096	heat shock 70kDa protein 4-like	-	0.391007	1.39181	0.759954	0.853509
KIF26A	100337486	kinesin family member 26A	-	0.391007	1.39181	0.759954	0.853509
LOC101906416	101906416	zinc finger protein 548	ZNF547	0.391007	1.39181	0.759954	0.853509
SERPINA3-1	286804	serpin peptidase inhibitor, clade A (alpha-1 antiproteinase, antitrypsin), member 3	SERPINA3	0.391007	1.39181	0.759954	0.853509
SERPINA3-2	100272170	SERPIN A3-2	-	0.391007	1.39181	0.759954	0.853509
SETDB2	509382	SET domain, bifurcated 2	-	0.391007	1.39181	0.759954	0.853509
ADAM2	281599	ADAM metallopeptidase domain 2	-	0.391007	1.39181	0.52611	0.853509
CDC5L	767817	cell division cycle 5-like	-	0.391007	1.39181	0.52611	0.853509
CTSH	510524	cathepsin H	-	0.391007	1.39181	0.52611	0.853509
FBXO45	533064	F-box protein 45	-	0.391007	1.39181	0.52611	0.853509
SLC12A1	407161	solute carrier family 12 (sodium/potassium/chloride transporter), member 1	BSC1	0.391007	1.39181	0.52611	0.853509
ANPEP	404191	alanyl (membrane) aminopeptidase	APN|CD13|P150	0.391007	1.39181	0.292276	0.853509
ARHGAP20	515501	Rho GTPase activating protein 20	-	0.391007	1.39181	0.292276	0.853509
CCDC9	617257	coiled-coil domain containing 9	-	0.391007	1.39181	0.292276	0.853509
CPS1	510506	carbamoyl-phosphate synthase 1, mitochondrial	-	0.391007	1.39181	0.292276	0.853509
LOC101906391	101906391	uncharacterized protein C4orf50-like	-	0.391007	1.39181	0.292276	0.853509
LOC104971251	104971251	collagen alpha-1(I) chain-like	-	0.391007	1.39181	0.292276	0.853509
ZMYND10	528799	zinc finger, MYND-type containing 10	-	0.391007	1.39181	0.292276	0.853509
RIF1	541247	replication timing regulatory factor 1	-	0.391007	1.39181	1.46155	1.23289
C8G	517356	complement component 8, gamma polypeptide	-	0.391007	1.39181	1.22768	1.23289
MUC19	100140959	mucin 19, oligomeric	BSM	0.391007	1.39181	1.22768	1.23289
LOC101902462	101902462	multidrug resistance-associated protein 4-like	-	0.391007	1.39181	0.993809	1.23289
SCIN	281478	scinderin	-	0.391007	1.39181	0.993809	1.23289
UNC13C	100337128	unc-13 homolog C (C. elegans)	-	0.391007	1.39181	0.759954	1.23289
DOCK10	539421	dedicator of cytokinesis 10	-	0.391007	1.39181	0.52611	1.23289
FAM160A2	508334	family with sequence similarity 160, member A2	FHIP	0.391007	1.39181	0.52611	1.23289
WDR70	540724	WD repeat domain 70	-	0.391007	1.39181	0.52611	1.23289
AXIN2	511619	axin 2	-	0.391007	1.39181	0.292276	1.23289
HDAC10	510654	histone deacetylase 10	-	0.391007	1.39181	0.292276	1.23289
LOC100847320	100847320	CUB and sushi domain-containing protein 1-like	-	0.391007	1.39181	0.292276	1.23289
QSOX2	788063	quiescin Q6 sulfhydryl oxidase 2	-	0.391007	1.39181	0.292276	1.23289
SSPO	282659	SCO-spondin	-	0.391007	1.39181	0.292276	1.23289
AHI1	528398	Abelson helper integration site 1	-	0.391007	1.39181	0.993809	1.61231
SLC31A1	518976	solute carrier family 31 (copper transporter), member 1	-	0.391007	1.39181	0.993809	1.61231
PINK1	510683	PTEN induced putative kinase 1	-	0.391007	1.39181	0.52611	1.61231
COL27A1	513668	collagen, type XXVII, alpha 1	-	0.391007	1.39181	0.292276	1.61231
GALNT7	524529	polypeptide N-acetylgalactosaminyltransferase 7	-	0.391007	1.39181	0.292276	1.61231
CTNNA2	527492	catenin (cadherin-associated protein), alpha 2	-	0.391007	1.39181	0.759954	1.99175
DNAH1	540601	dynein, axonemal, heavy chain 1	-	0.391007	1.39181	1.46155	2.37122
LOC100851360	100851360	multidrug resistance-associated protein 4-like	-	0.391007	1.39181	1.46155	2.37122
PLXNB2	508175	plexin B2	-	0.391007	1.39181	1.46155	2.37122
TGFB2	534069	transforming growth factor, beta 2	MGF	0.391007	1.39181	1.46155	2.37122
LOC104968964	104968964	guanine nucleotide-binding protein G(I)/G(S)/G(O) subunit gamma-5	-	0.391007	1.39181	1.22768	2.37122
FUBP1	513562	far upstream element (FUSE) binding protein 1	-	0.391007	1.39181	0.292276	3.5098
FTL	286861	ferritin, light polypeptide	-	0.391007	1.39181	2.6311	3.88939
LOC100850238	100850238	ferritin light chain	-	0.391007	1.39181	2.6311	3.88939
LOC788801	788801	ferritin light chain	-	0.391007	1.39181	2.6311	3.88939
GRB2	535298	growth factor receptor-bound protein 2	-	0.391007	1.39181	1.92934	4.269
COL14A1	781493	collagen, type XIV, alpha 1	-	0.703834	38.2103	15.2797	9.58664
ERAP1	514617	endoplasmic reticulum aminopeptidase 1	-	0.703834	20.096	6.84375	2.75072
DNAJC3	286770	DnaJ (Hsp40) homolog, subfamily C, member 3	-	0.703834	14.5102	13.1694	14.5295
CD5L	528593	CD5 molecule-like	-	0.703834	13.8535	5.20507	13.0081
LOC788983	788983	chitinase-3-like protein 1	-	0.703834	11.2274	8.24875	15.6709
GPC1	518114	glypican 1	-	0.703834	10.243	0.759954	0.853509
PLG	280897	plasminogen	LPA	0.703834	10.243	4.97102	4.269
FOLR2	507672	folate receptor 2 (fetal)	-	0.703834	10.243	8.01455	9.20662
LOC104968590	104968590	CD5 antigen-like	-	0.703834	8.60268	2.86504	5.40802
CHID1	504781	chitinase domain containing 1	-	0.703834	8.60268	7.5462	6.5473
LOC100335178	100335178	solute carrier family 28 member 3-like	-	0.703834	7.94672	4.50295	1.23289
SRGAP3	512892	SLIT-ROBO Rho GTPase activating protein 3	-	0.703834	7.61877	0.292276	0.474154
THBS1	281530	thrombospondin 1	THBS	0.703834	7.61877	3.099	21.0006
TOM1	504912	target of myb1 (chicken)	-	0.703834	6.30718	4.97102	0.474154
NAGLU	789125	N-acetylglucosaminidase, alpha	-	0.703834	6.30718	4.26893	0.853509
LOC781161	781161	FRAS1-related extracellular matrix protein 3	FREM3	0.703834	5.97934	0.759954	0.474154
LOC100851063	100851063	alpha-N-acetylglucosaminidase	-	0.703834	5.97934	4.26893	0.853509
APMAP	535740	adipocyte plasma membrane associated protein	C13H20orf3	0.703834	5.65152	2.6311	1.23289
PON1	523798	paraoxonase 1	-	0.703834	5.65152	3.099	2.37122
MGC126945	767904	uncharacterized protein MGC126945	-	0.703834	5.65152	4.97102	3.13025
MTHFD1	534382	methylenetetrahydrofolate dehydrogenase (NADP+ dependent) 1, methenyltetrahydrofolate cyclohydrolase, formyltetrahydrofolate synthetase	-	0.703834	5.32372	3.80093	1.61231
LOC787904	787904	CD5 antigen-like	-	0.703834	5.32372	1.46155	2.37122
PPIB	281419	peptidylprolyl isomerase B (cyclophilin B)	-	0.703834	4.99595	1.22768	0.853509
CCT3	504735	chaperonin containing TCP1, subunit 3 (gamma)	-	0.703834	4.66819	4.73698	0.474154
CCDC68	504721	coiled-coil domain containing 68	-	0.703834	4.34046	2.39717	1.61231
MAN1B1	100336900	mannosidase, alpha, class 1B, member 1	-	0.703834	4.01274	0.52611	0.474154
PRADC1	511492	protease-associated domain containing 1	C11H2orf7	0.703834	4.01274	2.39717	3.5098
CAPN6	539360	calpain 6	-	0.703834	4.01274	6.3755	5.78775
STAT5A	282375	signal transducer and activator of transcription 5A	STAT5A/MGF|STATA5	0.703834	3.68505	6.84375	0.474154
F2	280685	coagulation factor II (thrombin)	-	0.703834	3.68505	2.86504	3.88939
RBP2	616639	retinol binding protein 2, cellular	-	0.703834	3.35738	0.993809	0.474154
RBP7	614690	retinol binding protein 7, cellular	-	0.703834	3.35738	0.993809	0.474154
CTSS	327711	cathepsin S	-	0.703834	3.35738	2.86504	1.23289
EPS8L2	614857	EPS8-like 2	-	0.703834	3.02973	5.67321	1.23289
TCF20	523151	transcription factor 20 (AR1)	-	0.703834	3.02973	0.292276	1.61231
AIFM2	534217	apoptosis-inducing factor, mitochondrion-associated, 2	AMID	0.703834	3.02973	3.33296	2.75072
SAA2	506412	serum amyloid A2	SAA|SAA1	0.703834	3.02973	3.33296	2.75072
ATP6V0C	550622	ATPase, H+ transporting, lysosomal 16kDa, V0 subunit c	PLP	0.703834	2.70211	1.69544	0.474154
HSPA13	505907	heat shock protein 70kDa family, member 13	STCH	0.703834	2.70211	1.22768	0.853509
C1GALT1C1	531644	C1GALT1-specific chaperone 1	-	0.703834	2.3745	3.33296	0.474154
COPB1	535533	coatomer protein complex, subunit beta 1	-	0.703834	2.3745	2.86504	0.474154
IPO7	513707	importin 7	-	0.703834	2.3745	1.92934	0.474154
EPRS	538357	glutamyl-prolyl-tRNA synthetase	-	0.703834	2.3745	1.22768	0.474154
COL4A2	508632	collagen, type IV, alpha 2	-	0.703834	2.3745	0.993809	0.474154
HINT3	281817	histidine triad nucleotide binding protein 3	-	0.703834	2.3745	0.993809	0.474154
SEMA3G	100299041	sema domain, immunoglobulin domain (Ig), short basic domain, secreted, (semaphorin) 3G	-	0.703834	2.3745	0.52611	0.474154
MGAT1	534248	mannosyl (alpha-1,3-)-glycoprotein beta-1,2-N-acetylglucosaminyltransferase	GNT-1	0.703834	2.3745	0.292276	0.474154
GAPDHS	532231	glyceraldehyde-3-phosphate dehydrogenase, spermatogenic	-	0.703834	2.3745	1.92934	0.853509
B4GAT1	618055	beta-1,4-glucuronyltransferase 1	B3GNT1|B3GNT2	0.703834	2.3745	0.292276	0.853509
MAN2B1	282272	mannosidase, alpha, class 2B, member 1	MANB	0.703834	2.3745	2.16325	1.61231
MAP1A	515593	microtubule-associated protein 1A	-	0.703834	2.3745	0.759954	1.61231
LOC614206	614206	histone H2B type 1	-	0.703834	2.3745	2.86504	1.99175
LOC100295805	100295805	histone H2B type 2-E	-	0.703834	2.3745	3.099	3.5098
GANAB	540155	glucosidase, alpha; neutral AB	-	1.01668	100.96	53.6544	39.6995
A2M	513856	alpha-2-macroglobulin	-	1.01668	19.7672	5.43914	40.0819
QSOX1	522986	quiescin Q6 sulfhydryl oxidase 1	-	1.01668	12.8685	7.07789	10.7269
LOC514194	514194	ceruloplasmin-like	CP	1.01668	9.58678	6.3755	14.9099
HSPA4	536558	heat shock 70kDa protein 4	-	1.01668	7.94672	6.84375	3.5098
PVALB	538603	parvalbumin	pvalb1	1.01668	7.61877	3.80093	5.02832
FAT2	523046	FAT atypical cadherin 2	-	1.01668	6.30718	1.22768	0.853509
LOC789207	789207	excitatory amino acid transporter 2-like	-	1.01668	5.97934	2.6311	3.88939
COBLL1	532067	cordon-bleu WH2 repeat protein-like 1	-	1.01668	5.65152	13.8727	3.13025
ACSL4	536628	acyl-CoA synthetase long-chain family member 4	FACL4	1.01668	5.32372	2.6311	1.99175
CLIC1	515646	chloride intracellular channel 1	-	1.01668	4.34046	6.14139	3.13025
HIST1H3C	616800	histone cluster 1, H3c	-	1.01668	4.34046	3.099	3.88939
HIST1H3D	525511	histone cluster 1, H3d	-	1.01668	4.34046	3.099	3.88939
HIST1H3E	523214	histone cluster 1, H3e	-	1.01668	4.34046	3.099	3.88939
HIST1H3G	788250	histone cluster 1, H3g	-	1.01668	4.34046	3.099	3.88939
HIST1H3J	540148	histone cluster 1, H3j	-	1.01668	4.34046	3.099	3.88939
LOC104976714	104976714	histone H3.1	-	1.01668	4.34046	3.099	3.88939
LOC616819	616819	histone H3.1	-	1.01668	4.34046	3.099	3.88939
HIST2H3A	619141	histone cluster 2, H3a	-	1.01668	4.34046	2.86504	3.88939
HIST2H3D	531990	histone cluster 2, H3d	-	1.01668	4.34046	2.86504	3.88939
LOC788077	788077	histone H3	-	1.01668	4.34046	2.86504	3.88939
H3F3A	326601	H3 histone, family 3A	-	1.01668	4.34046	2.6311	3.88939
H3F3B	617051	H3 histone, family 3B (H3.3B)	H3.3B	1.01668	4.34046	2.6311	3.88939
H3F3C	539855	histone H3-like	-	1.01668	4.34046	2.6311	3.88939
LOC100297725	100297725	H3 histone, family 3A-like	-	1.01668	4.34046	2.6311	3.88939
LOC104969352	104969352	histone H3.1-like	-	1.01668	4.34046	2.6311	3.88939
LOC100336628	100336628	endoplasmic reticulum mannosyl-oligosaccharide 1,2-alpha-mannosidase	-	1.01668	4.01274	0.759954	0.474154
LOC518318	518318	histone H3.1	-	1.01668	4.01274	3.099	3.88939
LOC781224	781224	H3 histone, family 3A-like	-	1.01668	4.01274	2.6311	4.64865
RPL12	404133	ribosomal protein L12	-	1.01668	3.68505	3.33296	0.474154
ARPC3	506596	actin related protein 2/3 complex, subunit 3, 21kDa	-	1.01668	3.68505	2.6311	0.853509
CNP	280752	2',3'-cyclic nucleotide 3' phosphodiesterase	-	1.01668	3.68505	3.80093	1.99175
NCKAP1	101907541	NCK-associated protein 1	-	1.01668	3.68505	2.6311	1.99175
LOC100847490	100847490	histone H3.3C-like	-	1.01668	3.68505	2.16325	2.75072
LOC613345	613345	H3 histone, family 3A-like	-	1.01668	3.68505	2.39717	3.13025
LOC100298868	100298868	solute carrier family 23 member 1	-	1.01668	3.68505	2.86504	3.5098
SEP15	614360	15 kDa selenoprotein	-	1.01668	3.68505	2.86504	3.5098
PABPC1	282296	poly(A) binding protein, cytoplasmic 1	-	1.01668	3.35738	3.33296	0.853509
LPHN2	281278	latrophilin 2	LEC2	1.01668	3.35738	0.993809	1.61231
HHIPL2	533766	HHIP-like 2	-	1.32955	50.1024	32.9003	13.0081
MDH2	281306	malate dehydrogenase 2, NAD (mitochondrial)	-	1.32955	11.8838	5.20507	3.13025
TGFBR3	784894	transforming growth factor, beta receptor III	-	1.32955	11.8838	3.56694	4.64865
PDIA3	281803	protein disulfide isomerase family A, member 3	GRP58	1.32955	10.5711	5.20507	4.64865
RHOT1	511257	ras homolog family member T1	-	1.32955	9.91486	4.97102	2.37122
ATP5A1	282578	ATP synthase, H+ transporting, mitochondrial F1 complex, alpha subunit 1, cardiac muscle	-	1.32955	9.25873	1.92934	0.474154
LOC616942	616942	major histocompatibility complex, class I, A-like	-	1.32955	9.25873	9.88842	5.02832
ADAM10	282132	ADAM metallopeptidase domain 10	ADAM 10	1.32955	8.60268	9.18564	15.2904
BAIAP2	507837	BAI1-associated protein 2	-	1.32955	7.94672	8.71717	11.107
LOC525947	525947	serotransferrin-like	-	1.32955	7.61877	3.33296	3.5098
LOC617696	617696	complement component 4A (Rodgers blood group)-like	-	1.32955	6.96293	10.1227	20.2389
C4A	280678	complement component 4A	C4	1.32955	6.63505	10.357	19.858
LOC100852118	100852118	complement C4	-	1.32955	6.63505	10.357	19.858
NCKAP1	101907541	NCK-associated protein 1	-	1.32955	6.30718	5.20507	3.13025
GC	530076	group-specific component (vitamin D binding protein)	-	1.32955	6.30718	3.099	3.88939
JSP.1	407173	MHC Class I JSP.1	-	1.32955	5.32372	4.03492	4.269
LOC504599	504599	histone H3.2	-	1.32955	4.99595	3.099	4.269
LIPG	509808	lipase, endothelial	-	1.32955	4.66819	2.86504	3.5098
LOC511713	511713	PDZ domain-containing protein MAGIX	MAGIX	1.32955	4.34046	3.80093	7.30696
CALR	281036	calreticulin	-	1.32955	4.01274	0.993809	0.474154
USP5	505280	ubiquitin specific peptidase 5 (isopeptidase T)	-	1.32955	4.01274	5.20507	0.853509
FGG	280792	fibrinogen gamma chain	-	1.64243	23.0557	26.7848	39.6995
CHI3L1	286869	chitinase 3-like 1 (cartilage glycoprotein-39)	CGP-39|CLP-1|GP-39|SPC-40|SPS-40|YKL-40	1.64243	16.8095	15.0452	23.6676
DMBT1	404104	deleted in malignant brain tumors 1	MUCIN	1.64243	13.8535	3.80093	7.30696
SERPINA1	280699	serpin peptidase inhibitor, clade A (alpha-1 antiproteinase, antitrypsin), member 1	PI	1.64243	10.5711	4.03492	6.16751
LOC524236	524236	histone H2A type 1	-	1.64243	9.25873	5.20507	7.68683
PRDX4	281999	peroxiredoxin 4	-	1.64243	7.61877	5.9073	3.13025
SLC1A2	541119	solute carrier family 1 (glial high affinity glutamate transporter), member 2	-	1.64243	7.29084	2.6311	6.5473
CYFIP2	518833	cytoplasmic FMR1 interacting protein 2	-	1.64243	5.97934	6.14139	7.68683
CLDN3	404153	claudin 3	-	1.64243	5.65152	5.20507	4.269
DNAJB9	614588	DnaJ (Hsp40) homolog, subfamily B, member 9	-	1.64243	5.65152	4.26893	4.269
CLDN8	538761	claudin 8	-	1.64243	5.65152	3.099	6.5473
B2M	280729	beta-2-microglobulin	-	1.95534	14.8386	5.67321	6.16751
LOC783680	783680	beta-2-microglobulin	B2M	1.95534	14.8386	5.67321	6.16751
LOC104974214	104974214	apolipoprotein A-I-like	-	1.95534	9.58678	5.43914	5.40802
ATP5B	327675	ATP synthase, H+ transporting, mitochondrial F1 complex, beta polypeptide	-	1.95534	7.94672	2.16325	0.474154
LOC100847119	100847119	immunoglobulin lambda-like polypeptide 5	-	1.95534	7.94672	3.80093	10.7269
HSP90B1	282646	heat shock protein 90kDa beta (Grp94), member 1	TRA1	1.95534	5.97934	2.86504	1.23289
MARCKS	613548	myristoylated alanine-rich protein kinase C substrate	-	1.95534	5.97934	5.67321	1.99175
AGPAT1	282137	1-acylglycerol-3-phosphate O-acyltransferase 1	LPAAT	1.95534	5.97934	5.9073	10.3468
HSPG2	444872	heparan sulfate proteoglycan 2	-	2.26827	55.728	11.763	4.64865
PYGL	505472	phosphorylase, glycogen, liver	-	2.26827	14.1818	9.18564	7.30696
BOLA-A	782684	major histocompatibility complex, class I, A	-	2.26827	10.8992	11.763	7.68683
BoLA	533050	major histocompatibility complex, class I, A	HD15	2.26827	10.8992	12.4661	8.44667
GSN	535077	gelsolin	-	2.26827	9.91486	10.357	3.5098
IGFN1	100337233	immunoglobulin-like and fibronectin type III domain containing 1	-	2.26827	8.93069	4.26893	2.75072
BOLA	533050	major histocompatibility complex, class I, A	HD15	2.26827	8.27469	9.88842	5.78775
APOA4	537301	apolipoprotein A-IV	-	2.26827	7.61877	5.67321	2.37122
WDR1	533223	WD repeat domain 1	-	2.26827	7.29084	5.20507	4.269
SAA3	281474	serum amyloid A 3	-	2.58121	12.8685	7.5462	9.20662
SERPING1	281035	serpin peptidase inhibitor, clade G (C1 inhibitor), member 1	C1NH	2.58121	11.2274	5.67321	15.6709
FCGR2B	282229	Fc fragment of IgG, low affinity IIb, receptor (CD32)	CD32|FCGR2|fcRII	2.58121	9.91486	6.3755	13.0081
M-SAA3.2	618238	mammary serum amyloid A3.2	-	2.58121	8.93069	4.73698	6.16751
BOLA	533050	major histocompatibility complex, class I, A	HD15	2.58121	8.60268	8.01455	5.40802
SH3BP4	520462	SH3-domain binding protein 4	-	3.20716	19.1098	14.8107	7.68683
BOLA	533050	major histocompatibility complex, class I, A	HD15	3.20716	12.212	12.2317	6.92711
APOA1	281631	apolipoprotein A-I	-	3.52016	15.167	9.65415	11.4872
LOC100299180	100299180	multidrug resistance-associated protein 4	-	3.52016	10.8992	9.18564	6.92711
KRT1	100301161	keratin 1	-	3.52016	10.5711	3.33296	4.64865
PDCD6IP	533406	programmed cell death 6 interacting protein	-	4.14623	77.6281	54.1271	65.765
FN1	280794	fibronectin 1	FN	4.14623	56.7214	8.24875	35.1138
SLC16A1	505775	solute carrier family 16 (monocarboxylate transporter), member 1	MCT1	4.45929	20.096	10.357	8.44667
BOLA	533050	major histocompatibility complex, class I, A	HD15	4.77237	14.8386	14.8107	13.3884
GPRC5C	535664	G protein-coupled receptor, class C, group 5, member C	-	5.08548	17.138	16.2179	25.1923
BOLA-NC1	510417	non-classical MHC class I antigen	BoLA	5.71174	28.6509	20.9116	26.7174
LOC104968484	104968484	Ig heavy chain V region PJ14-like	-	6.9645	34.5822	21.616	37.024
HSPA5	415113	heat shock 70kDa protein 5 (glucose-regulated protein, 78kDa)	grp78	7.27774	35.9012	15.2797	5.40802
B4GALT1	281781	UDP-Gal:betaGlcNAc beta 1,4- galactosyltransferase, polypeptide 1	GGTB2	8.21757	60.0341	35.9609	51.1823
PROM1	618054	prominin 1	-	8.21757	43.1619	26.3147	66.5337
LOC100301305	100301305	Ig heavy chain V region MC101-like	-	11.6651	43.4922	27.0199	46.9689
LOC100300716	100300716	Ig heavy chain Mem5	-	11.6651	42.8317	27.0199	46.9689
LOC100847540	100847540	Ig heavy chain Mem5-like	-	11.9787	43.1619	27.4901	47.3518
LOC100300806	100300806	Ig heavy chain Mem5-like	-	13.8603	61.3598	37.1385	60.3875
CLU	280750	clusterin	gpIII	14.4876	65.0073	51.2917	68.0714
LTF	280846	lactotransferrin	Lf	22.3363	153.347	84.7093	78.8485
C3	280677	complement component 3	-	55.4354	183.819	185.824	376.362
