# Supplementary material for: Bovine milk-derived exosomes from colostrum are enriched with proteins implicated in immune response and growth
Source: Sci Rep. 2017 Jul 19;7:5933. doi: 10.1038/s41598-017-06288-8 (PMC5517456; doi:10.1038/s41598-017-06288-8)
Supplement: Supplementary file 3 — Dataset 3 [file 41598_2017_6288_MOESM3_ESM.xls]

## Sheet: 3-fold up in MM
Supplementary Table S3: List of proteins that are 3-fold enriched in exosomes isolated from MM samples compared to 24 h sample
Gene Symbol	Entrez ID	Gene desc	Alternate Names	MM	24 h	48 h	72 h
GPD1	525042	glycerol-3-phosphate dehydrogenase 1 (soluble)	-	20.1374	0.736793	7.07789	3.88939
CD109	534043	CD109 molecule	-	18.2535	0.736793	0.759954	8.44667
VPS26A	510574	vacuolar protein sorting 26 homolog A (S. pombe)	-	7.90427	0.409316	3.099	1.61231
STOM	100125834	stomatin	-	12.2922	0.736793	4.50295	1.61231
FDPS	281156	farnesyl diphosphate synthase	-	5.71174	0.409316	1.69544	0.474154
PRDX5	282885	peroxiredoxin 5	Prx V	5.71174	0.409316	3.80093	1.61231
AKR1C4	282138	aldo-keto reductase family 1, member C4 (chlordecone reductase; 3-alpha hydroxysteroid dehydrogenase, type I; dihydrodiol dehydrogenase 4)	AKR1C1	5.3986	0.409316	0.52611	0.474154
DDAH1	537391	dimethylarginine dimethylaminohydrolase 1	-	5.3986	0.409316	0.52611	0.474154
JUP	445543	junction plakoglobin	-	13.233	1.06429	1.46155	1.99175
CAPNS1	281664	calpain, small subunit 1	CAPN4	5.08548	0.409316	0.292276	5.40802
COX15	517811	COX15 homolog, cytochrome c oxidase assembly protein (yeast)	-	4.77237	0.409316	0.759954	5.78775
MUC16	786607	mucin 16, cell surface associated	-	65.2494	5.97934	25.8446	49.2667
AGPAT6	511614	1-acylglycerol-3-phosphate O-acyltransferase 6	-	4.45929	0.409316	2.86504	0.474154
CAPN2	281662	calpain 2, (m/II) large subunit	-	4.45929	0.409316	0.759954	0.474154
ESD	535653	esterase D	-	4.45929	0.409316	0.759954	1.23289
GLRX3	511528	glutaredoxin 3	PICOT|TXNL2	4.45929	0.409316	2.6311	1.23289
NAPRT	399559	nicotinate phosphoribosyltransferase	NAPRT1	4.45929	0.409316	0.993809	0.474154
FGR	516133	FGR proto-oncogene, Src family tyrosine kinase	-	7.90427	0.736793	0.993809	1.99175
FFAR2	522431	free fatty acid receptor 2	GPR43	4.14623	0.409316	2.6311	1.99175
ENPP3	529405	ectonucleotide pyrophosphatase/phosphodiesterase 3	-	77.9409	8.27469	11.2943	18.335
C26H10orf2	538467	chromosome 26 open reading frame, human C10orf2	twinkle	3.83319	0.409316	2.39717	1.99175
CHMP4B	616164	charged multivesicular body protein 4B	-	3.83319	0.409316	1.92934	1.23289
COL22A1	521058	collagen, type XXII, alpha 1	-	3.83319	0.409316	0.52611	2.75072
COL2A1	407142	collagen, type II, alpha 1	CB11	3.83319	0.409316	3.33296	3.5098
GK	505987	glycerol kinase	-	3.83319	0.409316	0.759954	0.474154
GPD1L	514456	glycerol-3-phosphate dehydrogenase 1-like	-	3.83319	0.409316	1.92934	0.474154
LOC508879	508879	aldehyde dehydrogenase family 3 member B1-like	-	3.83319	0.409316	1.92934	1.23289
PRKAR2B	282463	protein kinase, cAMP-dependent, regulatory, type II, beta	-	3.83319	0.409316	0.292276	0.474154
QDPR	618084	quinoid dihydropteridine reductase	-	3.83319	0.409316	2.16325	1.23289
UBE2V1	617771	ubiquitin-conjugating enzyme E2 variant 1	-	3.83319	0.409316	2.86504	1.61231
PPA1	280701	pyrophosphatase (inorganic) 1	PP	9.78435	1.06429	8.9514	3.88939
GLYCAM1	282430	glycosylation-dependent cell adhesion molecule 1	PP3	15.7426	1.71935	4.26893	6.16751
LDHB	281275	lactate dehydrogenase B	-	15.7426	1.71935	5.43914	6.16751
GGT5	787326	gamma-glutamyltransferase 5	GGTLA1	3.52016	0.409316	0.52611	0.474154
GOLPH3L	532555	golgi phosphoprotein 3-like	-	3.52016	0.409316	0.52611	0.853509
UBE2V2	286803	ubiquitin-conjugating enzyme E2 variant 2	DDVIT1	3.52016	0.409316	3.56694	1.99175
NSDHL	616694	NAD(P) dependent steroid dehydrogenase-like	-	8.84422	1.06429	2.39717	2.75072
CIB1	510141	calcium and integrin binding 1 (calmyrin)	-	11.0381	1.39181	4.26893	6.92711
MAPK13	535327	mitogen-activated protein kinase 13	-	3.20716	0.409316	0.993809	0.474154
MVK	505792	mevalonate kinase	-	3.20716	0.409316	0.52611	0.474154
MYO18A	519634	myosin XVIIIA	TIAF1	3.20716	0.409316	2.16325	0.474154
OTUB1	540984	OTU deubiquitinase, ubiquitin aldehyde binding 1	-	3.20716	0.409316	1.22768	0.474154
RBM12	100138139	RNA binding motif protein 12	-	3.20716	0.409316	0.993809	1.99175
MYO5A	541234	myosin VA (heavy chain 12, myoxin)	-	18.2535	2.3745	12.2317	1.23289
PNP	493724	purine nucleoside phosphorylase	NP	12.6058	1.71935	5.9073	3.88939
PSAT1	533044	phosphoserine aminotransferase 1	-	12.6058	1.71935	5.9073	2.75072
LOC614269	614269	leucine-rich repeat-containing protein 37A	-	5.3986	0.736793	3.33296	2.37122
TPM1	281544	tropomyosin 1 (alpha)	-	5.3986	0.736793	1.22768	0.853509
AP2M1	517446	adaptor-related protein complex 2, mu 1 subunit	-	2.89417	0.409316	1.22768	1.23289
BLVRA	504596	biliverdin reductase A	-	2.89417	0.409316	2.16325	1.99175
CLPTM1	618037	cleft lip and palate associated transmembrane protein 1	-	2.89417	0.409316	0.52611	0.474154
COL1A1	282187	collagen, type I, alpha 1	-	2.89417	0.409316	0.52611	0.853509
DBI	768330	diazepam binding inhibitor (GABA receptor modulator, acyl-CoA binding protein)	ACBP|EP	2.89417	0.409316	0.993809	1.99175
HNRNPM	515290	heterogeneous nuclear ribonucleoprotein M	HNRPM	2.89417	0.409316	0.292276	0.474154
KIF1B	100337161	kinesin family member 1B	-	2.89417	0.409316	1.22768	0.853509
PSMA7	505050	proteasome (prosome, macropain) subunit, alpha type, 7	-	2.89417	0.409316	1.46155	1.23289
SH3BGRL3	614672	SH3 domain binding glutamate-rich protein like 3	-	2.89417	0.409316	0.993809	0.474154
STRN3	516375	striatin, calmodulin binding protein 3	-	2.89417	0.409316	0.292276	1.61231
TPM3	497019	tropomyosin 3	-	7.27774	1.06429	1.69544	0.853509
ACSL1	537161	acyl-CoA synthetase long-chain family member 1	-	11.3516	1.71935	0.993809	0.474154
MUC15	337919	mucin 15, cell surface associated	-	26.108	4.01274	8.24875	10.7269
AHNAK2	527701	AHNAK nucleoprotein 2	-	4.77237	0.736793	0.759954	0.853509
CAB39L	519724	calcium binding protein 39-like	-	4.77237	0.736793	2.6311	1.99175
TPM2	497015	tropomyosin 2 (beta)	-	4.77237	0.736793	0.759954	0.474154
DSP	514360	desmoplakin	-	25.4792	4.01274	4.73698	3.13025
AIDA	508353	axin interactor, dorsalization associated	-	2.58121	0.409316	0.52611	0.474154
ARHGAP18	510743	Rho GTPase activating protein 18	-	2.58121	0.409316	0.52611	0.474154
ARHGEF37	526631	Rho guanine nucleotide exchange factor (GEF) 37	-	2.58121	0.409316	0.52611	0.474154
LOC538702	538702	glycerol kinase 2-like	-	2.58121	0.409316	0.759954	0.474154
NAGK	508132	N-acetylglucosamine kinase	-	2.58121	0.409316	0.292276	0.474154
NBEA	525624	neurobeachin	-	2.58121	0.409316	0.292276	1.99175
PAK4	539742	p21 protein (Cdc42/Rac)-activated kinase 4	-	2.58121	0.409316	2.6311	2.37122
PITPNB	613773	phosphatidylinositol transfer protein, beta	-	2.58121	0.409316	1.92934	1.61231
PPP2R4	514460	protein phosphatase 2A activator, regulatory subunit 4	-	2.58121	0.409316	2.86504	1.61231
PSMA8	614703	proteasome (prosome, macropain) subunit, alpha type, 8	-	2.58121	0.409316	0.993809	0.853509
RASEF	513223	RAS and EF-hand domain containing	-	2.58121	0.409316	1.22768	0.474154
SIX3	616756	SIX homeobox 3	-	2.58121	0.409316	0.292276	0.474154
VPS18	518781	vacuolar protein sorting 18 homolog (S. cerevisiae)	-	2.58121	0.409316	0.292276	1.99175
MDH1	535182	malate dehydrogenase 1, NAD (soluble)	-	4.45929	0.736793	2.16325	1.23289
SERPINB6	286854	serpin peptidase inhibitor, clade B (ovalbumin), member 6	-	8.21757	1.39181	4.50295	2.75072
CYB5R3	515773	cytochrome b5 reductase 3	-	21.3938	3.68505	6.3755	12.2476
EPPK1	100337278	epiplakin 1	-	6.0249	1.06429	0.993809	0.853509
KIF13B	534909	kinesin family member 13B	-	4.14623	0.736793	3.56694	0.474154
TXNRD1	282388	thioredoxin reductase 1	-	4.14623	0.736793	0.759954	0.474154
AAMDC	533224	adipogenesis associated, Mth938 domain containing	C11orf67|C29H11orf67	2.26827	0.409316	0.52611	0.474154
AKR1C3	617917	aldo-keto reductase family 1, member C3 (3-alpha hydroxysteroid dehydrogenase, type II)	-	2.26827	0.409316	0.52611	0.474154
AKR7A2	511996	aldo-keto reductase family 7, member A2 (aflatoxin aldehyde reductase)	-	2.26827	0.409316	2.16325	1.23289
ANO1	532126	anoctamin 1, calcium activated chloride channel	TMEM16A	2.26827	0.409316	0.292276	0.474154
CARKD	613996	carbohydrate kinase domain containing	-	2.26827	0.409316	0.292276	1.61231
CRYZ	281093	crystallin, zeta (quinone reductase)	-	2.26827	0.409316	1.46155	1.99175
DCXR	526937	dicarbonyl/L-xylulose reductase	-	2.26827	0.409316	1.92934	1.23289
DNAJC12	281259	DnaJ (Hsp40) homolog, subfamily C, member 12	JDP1	2.26827	0.409316	1.22768	0.474154
EFR3A	535125	EFR3 homolog A (S. cerevisiae)	-	2.26827	0.409316	0.292276	0.853509
FAM84B	540325	family with sequence similarity 84, member B	-	2.26827	0.409316	1.22768	0.474154
FLNA	281165	filamin A, alpha	-	2.26827	0.409316	3.80093	2.75072
GSR	506406	glutathione reductase	-	2.26827	0.409316	0.292276	0.474154
HINT1	327693	histidine triad nucleotide binding protein 1	-	2.26827	0.409316	0.759954	0.474154
KCNE1	528014	potassium voltage-gated channel, Isk-related family, member 1	-	2.26827	0.409316	0.292276	0.853509
KRT20	505214	keratin 20	-	2.26827	0.409316	0.52611	0.853509
KRT222	509747	keratin 222	KA21|KRT222P	2.26827	0.409316	0.52611	0.853509
LOC100852322	100852322	L-xylulose reductase	-	2.26827	0.409316	1.92934	1.23289
LOC532205	532205	dihydrodiol dehydrogenase 3-like	-	2.26827	0.409316	0.52611	0.853509
LOC617396	617396	serpin B6-like	-	2.26827	0.409316	1.92934	1.23289
PKP1	281405	plakophilin 1	-	2.26827	0.409316	0.292276	0.474154
PMM2	510978	phosphomannomutase 2	-	2.26827	0.409316	0.759954	0.853509
PPCS	539294	phosphopantothenoylcysteine synthetase	-	2.26827	0.409316	0.52611	0.853509
PPP2CA	282320	protein phosphatase 2, catalytic subunit, alpha isozyme	-	2.26827	0.409316	0.993809	1.99175
PRKAG1	282324	protein kinase, AMP-activated, gamma 1 non-catalytic subunit	-	2.26827	0.409316	1.22768	0.474154
PROSC	509643	proline synthetase co-transcribed homolog (bacterial)	-	2.26827	0.409316	0.52611	0.474154
PSME2	509857	proteasome (prosome, macropain) activator subunit 2 (PA28 beta)	-	2.26827	0.409316	3.099	1.23289
RAPGEF2	100139484	Rap guanine nucleotide exchange factor (GEF) 2	PDZ-GEF1|RA-GEF-1|nRap GEP	2.26827	0.409316	0.759954	0.474154
SH3BGRL2	785404	SH3 domain binding glutamate-rich protein like 2	-	2.26827	0.409316	1.92934	0.474154
SPATA21	789347	spermatogenesis associated 21	-	2.26827	0.409316	0.292276	1.23289
SRCAP	788113	Snf2-related CREBBP activator protein	-	2.26827	0.409316	0.292276	1.61231
STX7	507031	syntaxin 7	-	2.26827	0.409316	1.22768	2.37122
TMEM125	509101	transmembrane protein 125	-	2.26827	0.409316	1.92934	1.23289
TPD52	540235	tumor protein D52	-	2.26827	0.409316	0.993809	0.474154
TPRG1L	616333	tumor protein p63 regulated 1-like	FAM79A	2.26827	0.409316	0.292276	0.474154
ACSS2	506459	acyl-CoA synthetase short-chain family member 2	-	14.4876	2.70211	4.26893	1.99175
LOC104968429	104968429	nucleoside diphosphate kinase A 1	-	7.27774	1.39181	5.9073	4.64865
NME1	404189	non-metastatic cells 1, protein (NM23A) expressed in	NBR-A|NBR-B|NME1-1	7.27774	1.39181	5.9073	4.64865
CALB1	539930	calbindin 1, 28kDa	-	3.83319	0.736793	0.292276	0.474154
CUTA	508956	cutA divalent cation tolerance homolog (E. coli)	-	3.83319	0.736793	0.993809	1.99175
ORM1	497200	orosomucoid 1	AGP	3.83319	0.736793	0.292276	8.44667
SNX9	506218	sorting nexin 9	-	3.83319	0.736793	1.92934	0.474154
TMC5	513865	transmembrane channel-like 5	-	8.84422	1.71935	6.14139	11.107
ALOX15	282139	arachidonate 15-lipoxygenase	15-LOX|ALOX12	15.4288	3.02973	6.60962	0.853509
LOC790312	790312	purine nucleoside phosphorylase	-	6.9645	1.39181	3.33296	2.37122
RRAS	616503	related RAS viral (r-ras) oncogene homolog	-	10.0978	2.04692	3.33296	8.82663
GIPC2	518246	GIPC PDZ domain containing family, member 2	-	12.9194	2.70211	12.2317	5.78775
FBP1	513483	fructose-1,6-bisphosphatase 1	-	11.3516	2.3745	6.84375	2.75072
LOC404051	404051	serpin peptidase inhibitor, clade B (ovalbumin), member 6-like	-	8.21757	1.71935	5.20507	2.37122
IDH2	327669	isocitrate dehydrogenase 2 (NADP+), mitochondrial	-	5.08548	1.06429	0.993809	2.37122
SUSD2	510458	sushi domain containing 2	-	5.08548	1.06429	0.292276	0.853509
LOC104968675	104968675	apolipoprotein L3-like	-	3.52016	0.736793	0.52611	3.88939
LOC531557	531557	apolipoprotein L3	-	3.52016	0.736793	0.759954	3.88939
NPAT	526583	nuclear protein, ataxia-telangiectasia locus	NPAT-like	3.52016	0.736793	0.993809	1.23289
ASXL2	100140419	additional sex combs like transcriptional regulator 2	-	1.95534	0.409316	0.292276	1.23289
CAPN1	281661	calpain 1, (mu/I) large subunit	-	1.95534	0.409316	0.993809	0.474154
CASP6	538409	caspase 6, apoptosis-related cysteine peptidase	-	1.95534	0.409316	1.22768	0.474154
CCZ1	511088	CCZ1 vacuolar protein trafficking and biogenesis associated homolog (S. cerevisiae)	C25H7orf28A|C7orf28A	1.95534	0.409316	0.292276	0.474154
CEP170	529230	centrosomal protein 170kDa	-	1.95534	0.409316	0.52611	0.474154
CLIC2	532777	chloride intracellular channel 2	-	1.95534	0.409316	0.292276	0.474154
COL16A1	507010	collagen, type XVI, alpha 1	-	1.95534	0.409316	1.46155	2.75072
DERA	534558	deoxyribose-phosphate aldolase (putative)	-	1.95534	0.409316	0.52611	0.474154
DHRS11	510264	dehydrogenase/reductase (SDR family) member 11	-	1.95534	0.409316	1.46155	0.474154
FAM49A	504763	family with sequence similarity 49, member A	-	1.95534	0.409316	2.39717	1.99175
FBP2	514066	fructose-1,6-bisphosphatase 2	-	1.95534	0.409316	0.52611	0.474154
FMN2	614741	formin 2	-	1.95534	0.409316	0.292276	0.474154
GPAM	497202	glycerol-3-phosphate acyltransferase, mitochondrial	-	1.95534	0.409316	0.292276	0.474154
INTS3	511052	integrator complex subunit 3	-	1.95534	0.409316	1.46155	2.37122
KCTD1	784587	potassium channel tetramerization domain containing 1	-	1.95534	0.409316	0.52611	0.474154
KDM5B	540633	lysine (K)-specific demethylase 5B	JARID1B	1.95534	0.409316	0.292276	0.853509
KRT40	538611	keratin 40	-	1.95534	0.409316	0.52611	0.853509
LOC101908739	101908739	calcium-binding protein 39-like	-	1.95534	0.409316	0.759954	0.474154
LOC615792	615792	RE1-silencing transcription factor	REST	1.95534	0.409316	0.759954	0.474154
METTL9	787067	methyltransferase like 9	-	1.95534	0.409316	2.39717	2.37122
PAG20	337914	pregnancy-associated glycoprotein 20	-	1.95534	0.409316	0.292276	0.853509
PBX2	100139739	pre-B-cell leukemia homeobox 2	-	1.95534	0.409316	0.292276	0.474154
PDCD5	509123	programmed cell death 5	TFAR19	1.95534	0.409316	0.292276	0.474154
PLEKHD1	100141172	pleckstrin homology domain containing, family D (with coiled-coil domains) member 1	UPF0639	1.95534	0.409316	0.759954	0.853509
PSMD11	513461	proteasome (prosome, macropain) 26S subunit, non-ATPase, 11	-	1.95534	0.409316	0.292276	0.474154
PSMD14	535683	proteasome (prosome, macropain) 26S subunit, non-ATPase, 14	-	1.95534	0.409316	0.759954	0.474154
PSPH	533630	phosphoserine phosphatase	-	1.95534	0.409316	1.22768	0.474154
RBM12B	506017	RNA binding motif protein 12B	-	1.95534	0.409316	0.993809	2.37122
RECK	517232	reversion-inducing-cysteine-rich protein with kazal motifs	-	1.95534	0.409316	0.292276	0.474154
SEPT4	538801	septin 4	-	1.95534	0.409316	0.292276	0.474154
SIPA1L3	513625	signal-induced proliferation-associated 1 like 3	-	1.95534	0.409316	0.292276	0.474154
SNX5	514423	sorting nexin 5	-	1.95534	0.409316	0.292276	0.853509
STX19	514487	syntaxin 19	-	1.95534	0.409316	1.69544	0.474154
TP53BP1	509111	tumor protein p53 binding protein 1	-	1.95534	0.409316	1.46155	0.474154
USP12	525655	ubiquitin specific peptidase 12	USP12P1	1.95534	0.409316	0.292276	0.474154
USP46	516420	ubiquitin specific peptidase 46	-	1.95534	0.409316	0.292276	0.474154
WDR61	513208	WD repeat domain 61	-	1.95534	0.409316	0.292276	0.474154
YBX2	614429	Y box binding protein 2	-	1.95534	0.409316	0.292276	0.474154
ZDHHC14	517451	zinc finger, DHHC-type containing 14	-	1.95534	0.409316	0.52611	0.474154
ZDHHC9	527885	zinc finger, DHHC-type containing 9	-	1.95534	0.409316	0.52611	0.474154
ZNF385C	100298918	zinc finger protein 385C	-	1.95534	0.409316	0.993809	1.61231
PPP1CB	538829	protein phosphatase 1, catalytic subunit, beta isozyme	-	6.33808	1.39181	9.18564	2.75072
FABP3	281758	fatty acid binding protein 3, muscle and heart	FABP|FABP-3|H-FABP	58.2827	12.8685	22.5554	27.4801
SKP1	615427	S-phase kinase-associated protein 1	SKP1A	4.77237	1.06429	1.92934	1.99175
ATP2B3	504353	ATPase, Ca++ transporting, plasma membrane 3	-	3.20716	0.736793	0.759954	1.23289
BPNT1	521254	3'(2'), 5'-bisphosphate nucleotidase 1	-	3.20716	0.736793	3.80093	1.99175
LOC100848357	100848357	uncharacterized LOC100848357	-	3.20716	0.736793	1.69544	1.61231
LOC617406	617406	serpin peptidase inhibitor, clade B (ovalbumin), member 6-like	-	3.20716	0.736793	2.6311	1.61231
MAP2K1	533199	mitogen-activated protein kinase kinase 1	-	3.20716	0.736793	0.52611	0.474154
TBC1D24	529002	TBC1 domain family, member 24	-	3.20716	0.736793	0.993809	0.474154
TPM4	535277	tropomyosin 4	-	3.20716	0.736793	0.993809	0.853509
BSPRY	510681	B-box and SPRY domain containing	-	6.0249	1.39181	2.86504	1.99175
LOC782742	782742	alpha-soluble NSF attachment protein	NAPA	7.27774	1.71935	3.56694	3.13025
NAPA	518407	N-ethylmaleimide-sensitive factor attachment protein, alpha	-	7.27774	1.71935	3.56694	3.13025
SULT1A1	282485	sulfotransferase family, cytosolic, 1A, phenol-preferring, member 1	ST1A1	7.27774	1.71935	3.33296	2.37122
SCAMP2	534312	secretory carrier membrane protein 2	-	4.45929	1.06429	5.9073	7.30696
VAMP2	282116	vesicle-associated membrane protein 2 (synaptobrevin 2)	-	4.45929	1.06429	1.69544	1.23289
SLK	535342	STE20-like kinase	-	17.9395	4.34046	11.2943	8.06674
FAM65A	100336872	family with sequence similarity 65, member A	-	13.8603	3.35738	7.31204	2.37122
CHMP5	539781	charged multivesicular body protein 5	-	5.71174	1.39181	5.67321	5.78775
UBE2N	541130	ubiquitin-conjugating enzyme E2N	-	5.71174	1.39181	4.50295	3.5098
20ALPHA-HSD	100139386	placental and ovary 20alpha hydroxysteroid dehydrogenase protein	-	1.64243	0.409316	0.52611	0.474154
AKNA	539274	AT-hook transcription factor	-	1.64243	0.409316	0.292276	0.474154
ARPC1A	508402	actin related protein 2/3 complex, subunit 1A, 41kDa	-	1.64243	0.409316	0.759954	0.853509
BCL6	539020	B-cell CLL/lymphoma 6	-	1.64243	0.409316	0.292276	0.474154
BCL9	788729	B-cell CLL/lymphoma 9	-	1.64243	0.409316	1.69544	1.61231
C2H1orf64	510340	chromosome 2 open reading frame, human C1orf64	-	1.64243	0.409316	0.52611	0.474154
CCDC78	511835	coiled-coil domain containing 78	-	1.64243	0.409316	0.292276	0.853509
CD200	534910	CD200 molecule	-	1.64243	0.409316	0.292276	0.853509
COL20A1	519501	collagen, type XX, alpha 1	-	1.64243	0.409316	0.292276	0.474154
COL4A4	407107	collagen, type IV, alpha 4	-	1.64243	0.409316	0.292276	1.61231
COMMD9	510280	COMM domain containing 9	-	1.64243	0.409316	0.759954	0.474154
COPS6	512756	COP9 signalosome subunit 6	-	1.64243	0.409316	0.759954	0.853509
CSNK1A1	282684	casein kinase 1, alpha 1	-	1.64243	0.409316	1.92934	0.853509
CTPS2	767849	CTP synthase 2	-	1.64243	0.409316	0.292276	0.853509
EFTUD1	527607	elongation factor Tu GTP binding domain containing 1	-	1.64243	0.409316	0.292276	1.99175
ELN	280781	elastin	-	1.64243	0.409316	0.292276	0.474154
FAM63A	505719	family with sequence similarity 63, member A	-	1.64243	0.409316	0.292276	0.474154
FOXO3	535530	forkhead box O3	FOXO-3	1.64243	0.409316	0.292276	1.23289
GLOD4	512334	glyoxalase domain containing 4	-	1.64243	0.409316	1.69544	1.61231
GMFB	615255	glia maturation factor, beta	-	1.64243	0.409316	0.52611	0.474154
HDHD2	505403	haloacid dehalogenase-like hydrolase domain containing 2	-	1.64243	0.409316	0.292276	0.853509
IDI1	514293	isopentenyl-diphosphate delta isomerase 1	-	1.64243	0.409316	0.292276	0.474154
IGSF5	511594	immunoglobulin superfamily, member 5	-	1.64243	0.409316	0.292276	1.23289
LANCL2	541142	LanC lantibiotic synthetase component C-like 2 (bacterial)	-	1.64243	0.409316	1.22768	0.853509
LATS2	508208	large tumor suppressor kinase 2	-	1.64243	0.409316	0.292276	0.474154
LIMS1	540281	LIM and senescent cell antigen-like domains 1	LIMS3|LIMS3L	1.64243	0.409316	0.292276	0.474154
LMNA	404144	lamin A/C	-	1.64243	0.409316	0.292276	0.853509
LOC100847542	100847542	haloacid dehalogenase-like hydrolase domain-containing protein 2	-	1.64243	0.409316	0.292276	0.853509
LOC100851149	100851149	antigen WC1.1-like	-	1.64243	0.409316	0.52611	0.474154
LOC101905396	101905396	uncharacterized LOC101905396	-	1.64243	0.409316	0.292276	0.474154
LOC101908756	101908756	calcium-binding protein 39-like	-	1.64243	0.409316	0.292276	1.61231
LOC101909482	101909482	uncharacterized protein C1orf64-like	-	1.64243	0.409316	0.52611	0.474154
LOC529930	529930	E3 ubiquitin-protein ligase MGRN1	-	1.64243	0.409316	0.292276	0.474154
LOC783474	783474	3-mercaptopyruvate sulfurtransferase	MPST	1.64243	0.409316	1.22768	0.474154
LOC786796	786796	antigen WC1.1	-	1.64243	0.409316	0.759954	0.474154
LOC787891	787891	uncharacterized LOC787891	-	1.64243	0.409316	0.759954	0.474154
LRFN3	767839	leucine rich repeat and fibronectin type III domain containing 3	-	1.64243	0.409316	0.993809	0.853509
LRWD1	100138861	leucine-rich repeats and WD repeat domain containing 1	-	1.64243	0.409316	0.292276	1.99175
MDP1	613626	magnesium-dependent phosphatase 1	MDP-1	1.64243	0.409316	0.292276	0.474154
MPST	507313	mercaptopyruvate sulfurtransferase	-	1.64243	0.409316	1.22768	0.474154
MTMR11	506122	myotubularin related protein 11	-	1.64243	0.409316	0.292276	0.474154
NACA	513312	nascent polypeptide-associated complex alpha subunit	-	1.64243	0.409316	0.292276	0.474154
NFKB1	616115	nuclear factor of kappa light polypeptide gene enhancer in B-cells 1	-	1.64243	0.409316	0.759954	1.61231
NRBF2	768316	nuclear receptor binding factor 2	-	1.64243	0.409316	0.292276	1.23289
NRDE2	100138828	NRDE-2, necessary for RNA interference, domain containing	C10H14orf102|C14orf102	1.64243	0.409316	0.759954	0.853509
OCLN	512405	occludin	-	1.64243	0.409316	1.69544	1.61231
PNPLA3	100297709	patatin-like phospholipase domain containing 3	-	1.64243	0.409316	0.292276	0.474154
PPFIA4	539793	protein tyrosine phosphatase, receptor type, f polypeptide (PTPRF), interacting protein (liprin), alpha 4	-	1.64243	0.409316	0.292276	0.474154
PPP1R14C	617148	protein phosphatase 1, regulatory (inhibitor) subunit 14C	-	1.64243	0.409316	0.52611	0.474154
PRG4	280867	proteoglycan 4	MSF|lubricin	1.64243	0.409316	0.52611	0.474154
PRPS1	781227	phosphoribosyl pyrophosphate synthetase 1	-	1.64243	0.409316	2.16325	0.474154
PTGR1	513177	prostaglandin reductase 1	LTB4DH	1.64243	0.409316	1.46155	1.23289
RGS6	517545	regulator of G-protein signaling 6	-	1.64243	0.409316	0.759954	0.474154
RRP1B	510240	ribosomal RNA processing 1B	-	1.64243	0.409316	0.52611	0.853509
RSPH14	616270	radial spoke head 14 homolog (Chlamydomonas)	RTDR1	1.64243	0.409316	0.292276	0.474154
SAMD9	514205	sterile alpha motif domain containing 9	-	1.64243	0.409316	0.292276	0.474154
SETBP1	617265	SET binding protein 1	-	1.64243	0.409316	0.292276	0.474154
SKI	506127	SKI proto-oncogene	-	1.64243	0.409316	0.292276	0.474154
SMARCA2	540904	SWI/SNF related, matrix associated, actin dependent regulator of chromatin, subfamily a, member 2	-	1.64243	0.409316	1.69544	0.474154
SMARCA4	414274	SWI/SNF related, matrix associated, actin dependent regulator of chromatin, subfamily a, member 4	BAF190A|BRG1	1.64243	0.409316	0.292276	0.474154
SNF8	505628	SNF8, ESCRT-II complex subunit	-	1.64243	0.409316	0.993809	3.13025
SPAST	521442	spastin	SPG4	1.64243	0.409316	3.099	1.23289
SPTBN1	526027	spectrin, beta, non-erythrocytic 1	-	1.64243	0.409316	0.292276	0.474154
SRM	505916	spermidine synthase	-	1.64243	0.409316	0.759954	0.474154
STARD10	514624	StAR-related lipid transfer (START) domain containing 10	-	1.64243	0.409316	0.52611	2.37122
TBC1D32	518886	TBC1 domain family, member 32	C9H6orf170	1.64243	0.409316	0.292276	0.474154
TGM3	505080	transglutaminase 3	TG(E)|TGE	1.64243	0.409316	0.292276	1.99175
TMEM151B	519699	transmembrane protein 151B	-	1.64243	0.409316	0.292276	0.474154
TNS4	532898	tensin 4	-	1.64243	0.409316	0.52611	0.474154
TSHR	281553	thyroid stimulating hormone receptor	-	1.64243	0.409316	0.52611	1.23289
UBFD1	100125938	ubiquitin family domain containing 1	-	1.64243	0.409316	0.759954	0.853509
USP32	537257	ubiquitin specific peptidase 32	-	1.64243	0.409316	0.292276	1.61231
VAMP1	513621	vesicle-associated membrane protein 1 (synaptobrevin 1)	-	1.64243	0.409316	0.292276	1.61231
YBX3	533297	Y box binding protein 3	CSDA	1.64243	0.409316	0.292276	0.474154
ZC3H13	540735	zinc finger CCCH-type containing 13	-	1.64243	0.409316	0.52611	0.853509
ZFC3H1	781886	zinc finger, C3H1-type containing	-	1.64243	0.409316	0.292276	0.853509
ZSWIM8	533041	zinc finger, SWIM-type containing 8	-	1.64243	0.409316	0.993809	0.474154
BIRC6	534211	baculoviral IAP repeat containing 6	-	2.89417	0.736793	0.292276	3.5098
CMTM7	532269	CKLF-like MARVEL transmembrane domain containing 7	-	2.89417	0.736793	0.759954	1.61231
COTL1	617165	coactosin-like F-actin binding protein 1	-	2.89417	0.736793	2.39717	0.853509
CYSTM1	777789	cysteine-rich transmembrane module containing 1	C5orf32|C7H5orf32	2.89417	0.736793	2.39717	3.88939
KRT72	531057	keratin 72	-	2.89417	0.736793	0.993809	0.853509
LOC100850735	100850735	phosphoribosyl pyrophosphate synthase-associated protein 1	-	2.89417	0.736793	2.16325	0.853509
LOC104970173	104970173	tropomyosin alpha-3 chain-like	-	2.89417	0.736793	1.22768	0.853509
LOC788816	788816	tropomyosin alpha-1 chain-like	-	2.89417	0.736793	0.759954	0.474154
NIF3L1	509473	NIF3 NGG1 interacting factor 3-like 1 (S. cerevisiae)	-	2.89417	0.736793	1.69544	0.474154
PRPSAP1	789409	phosphoribosyl pyrophosphate synthetase-associated protein 1	-	2.89417	0.736793	2.16325	0.853509
SCRIB	100295316	scribbled planar cell polarity protein	-	2.89417	0.736793	0.52611	3.5098
UROD	504914	uroporphyrinogen decarboxylase	-	2.89417	0.736793	1.22768	0.474154
RAB11FIP1	518839	RAB11 family interacting protein 1 (class I)	-	15.7426	4.01274	14.3417	6.5473
GALE	523154	UDP-galactose-4-epimerase	-	4.14623	1.06429	5.43914	3.13025
RAB3IP	533284	RAB3A interacting protein	-	4.14623	1.06429	2.16325	1.23289
LOC616200	616200	glyceraldehyde-3-phosphate dehydrogenase-like	-	5.3986	1.39181	2.86504	1.61231
GNAI1	281790	guanine nucleotide binding protein (G protein), alpha inhibiting activity polypeptide 1	-	23.279	6.30718	15.5142	13.0081
ATRN	281017	attractin	-	3.83319	1.06429	1.22768	5.02832
ENG	615844	endoglin	-	6.0249	1.71935	3.33296	2.37122
BCL2L15	509786	BCL2-like 15	-	2.58121	0.736793	1.69544	0.853509
CHMP3	507722	charged multivesicular body protein 3	VPS24	2.58121	0.736793	1.22768	1.99175
DNAH7	517781	dynein, axonemal, heavy chain 7	-	2.58121	0.736793	0.759954	1.23289
KCNMA1	282573	potassium large conductance calcium-activated channel, subfamily M, alpha member 1	-	2.58121	0.736793	0.52611	1.99175
KRT73	531981	keratin 73	-	2.58121	0.736793	0.759954	0.853509
NAPG	509041	N-ethylmaleimide-sensitive factor attachment protein, gamma	-	2.58121	0.736793	2.16325	1.23289
PGM3	505648	phosphoglucomutase 3	-	2.58121	0.736793	2.16325	0.474154
PSEN1	282705	presenilin 1	-	2.58121	0.736793	3.33296	2.75072
TXNL1	509142	thioredoxin-like 1	-	2.58121	0.736793	2.39717	1.61231
UBE2K	281225	ubiquitin-conjugating enzyme E2K	E2-25K|HIP2|HYPG|LIG	2.58121	0.736793	1.22768	1.61231
VNN1	526704	vanin 1	-	2.58121	0.736793	2.39717	2.75072
XIRP2	506090	xin actin-binding repeat containing 2	CMYA3	2.58121	0.736793	1.92934	0.853509
EIF5A	444990	eukaryotic translation initiation factor 5A	-	8.21757	2.3745	6.3755	5.02832
EPS15	535998	epidermal growth factor receptor pathway substrate 15	-	10.4112	3.02973	4.26893	0.474154
MYL6	281341	myosin, light chain 6, alkali, smooth muscle and non-muscle	-	4.77237	1.39181	3.33296	1.99175
SERPINB5	534323	serpin peptidase inhibitor, clade B (ovalbumin), member 5	-	5.71174	1.71935	1.92934	3.88939
GARS	408010	glycyl-tRNA synthetase	-	3.52016	1.06429	3.33296	0.474154
PPP2R1B	100138150	protein phosphatase 2, regulatory subunit A, beta	-	3.52016	1.06429	1.69544	2.75072
PPP2R2A	508045	protein phosphatase 2, regulatory subunit B, alpha	-	3.52016	1.06429	0.759954	0.474154
TSTD1	615465	thiosulfate sulfurtransferase (rhodanese)-like domain containing 1	-	3.52016	1.06429	0.993809	0.474154
LOC782991	782991	tyrosine-protein phosphatase non-receptor type substrate 1-like	-	6.65128	2.04692	4.03492	2.75072
ABCG1	510745	ATP-binding cassette, sub-family G (WHITE), member 1	-	1.32955	0.409316	0.292276	0.474154
ABHD17C	520956	abhydrolase domain containing 17C	FAM108C1	1.32955	0.409316	0.993809	0.474154
ACE	509484	angiotensin I converting enzyme	-	1.32955	0.409316	0.292276	1.61231
ADAL	512667	adenosine deaminase-like	-	1.32955	0.409316	0.292276	0.474154
ADAMTS18	518395	ADAM metallopeptidase with thrombospondin type 1 motif, 18	-	1.32955	0.409316	0.759954	0.853509
ADRA1D	539543	adrenoceptor alpha 1D	-	1.32955	0.409316	0.292276	0.474154
AGPAT9	519739	1-acylglycerol-3-phosphate O-acyltransferase 9	-	1.32955	0.409316	0.292276	1.61231
AK1	280715	adenylate kinase 1	-	1.32955	0.409316	0.292276	0.853509
ANKRD22	504991	ankyrin repeat domain 22	-	1.32955	0.409316	1.22768	0.474154
ARG1	513608	arginase 1	-	1.32955	0.409316	0.292276	0.474154
ARHGEF17	540026	Rho guanine nucleotide exchange factor (GEF) 17	-	1.32955	0.409316	0.52611	0.474154
ARID2	517876	AT rich interactive domain 2 (ARID, RFX-like)	-	1.32955	0.409316	0.292276	1.23289
ARPC5	614345	actin related protein 2/3 complex, subunit 5, 16kDa	-	1.32955	0.409316	1.69544	0.474154
ARRB1	281637	arrestin, beta 1	-	1.32955	0.409316	0.292276	0.474154
ASPA	509432	aspartoacylase	ASP	1.32955	0.409316	0.52611	0.474154
ASS1	280726	argininosuccinate synthase 1	ASS	1.32955	0.409316	0.292276	0.474154
ATAD3A	784353	ATPase family, AAA domain containing 3A	ATAD3|ATAD3B	1.32955	0.409316	0.292276	0.853509
ATMIN	781217	ATM interactor	-	1.32955	0.409316	0.292276	0.474154
ATP6V1F	282405	ATPase, H+ transporting, lysosomal 14kDa, V1 subunit F	ATP6S14	1.32955	0.409316	0.52611	0.474154
BCL7A	616240	B-cell CLL/lymphoma 7A	-	1.32955	0.409316	0.292276	0.474154
BDP1	519320	B double prime 1, subunit of RNA polymerase III transcription initiation factor IIIB	-	1.32955	0.409316	0.52611	0.474154
C28H10orf11	615835	chromosome 28 open reading frame, human C10orf11	-	1.32955	0.409316	0.292276	1.61231
C7H19orf67	100137974	chromosome 7 open reading frame, human C19orf67	-	1.32955	0.409316	0.292276	0.474154
CABIN1	530023	calcineurin binding protein 1	-	1.32955	0.409316	0.292276	1.23289
CACHD1	536020	cache domain containing 1	-	1.32955	0.409316	0.292276	0.474154
CACNA2D1	282608	calcium channel, voltage-dependent, alpha 2/delta subunit 1	-	1.32955	0.409316	0.292276	0.853509
CFAP43	518801	cilia and flagella associated protein 43	WDR96	1.32955	0.409316	0.52611	2.75072
CHMP4A	613647	charged multivesicular body protein 4A	-	1.32955	0.409316	1.69544	0.474154
CHRNB2	517519	cholinergic receptor, nicotinic, beta 2 (neuronal)	-	1.32955	0.409316	0.292276	0.474154
CNN2	539019	calponin 2	-	1.32955	0.409316	0.52611	0.474154
COPE	338085	coatomer protein complex, subunit epsilon	-	1.32955	0.409316	0.52611	1.23289
COPG1	338055	coatomer protein complex, subunit gamma 1	COPG|COPG2	1.32955	0.409316	3.099	0.853509
CT47B1	787180	cancer/testis antigen family 147, member B1	-	1.32955	0.409316	0.292276	0.853509
CXXC5	538485	CXXC finger protein 5	-	1.32955	0.409316	0.759954	0.474154
DDX4	493725	DEAD (Asp-Glu-Ala-Asp) box polypeptide 4	VASA	1.32955	0.409316	0.759954	0.474154
DFNB31	533033	deafness, autosomal recessive 31	-	1.32955	0.409316	1.46155	0.474154
DGKI	530095	diacylglycerol kinase, iota	-	1.32955	0.409316	0.292276	0.474154
DHTKD1	517113	dehydrogenase E1 and transketolase domain containing 1	-	1.32955	0.409316	0.52611	3.5098
DNAH14	516576	dynein, axonemal, heavy chain 14	-	1.32955	0.409316	0.292276	0.853509
DNAJB7	789037	DnaJ (Hsp40) homolog, subfamily B, member 7	-	1.32955	0.409316	0.52611	0.474154
EEF1G	326581	eukaryotic translation elongation factor 1 gamma	-	1.32955	0.409316	1.46155	0.474154
EEF2K	521730	eukaryotic elongation factor 2 kinase	-	1.32955	0.409316	0.292276	0.474154
ERCC5	509602	excision repair cross-complementation group 5	-	1.32955	0.409316	0.292276	0.474154
FABP7	777787	fatty acid binding protein 7, brain	-	1.32955	0.409316	0.993809	1.99175
FAM49B	510019	family with sequence similarity 49, member B	-	1.32955	0.409316	1.46155	0.853509
FAM83G	100139162	family with sequence similarity 83, member G	-	1.32955	0.409316	0.52611	1.61231
G0S2	507436	G0/G1 switch 2	-	1.32955	0.409316	0.759954	0.474154
GNB2L1	327682	guanine nucleotide binding protein (G protein), beta polypeptide 2-like 1	RACK1	1.32955	0.409316	0.993809	0.474154
GPRIN1	517383	G protein regulated inducer of neurite outgrowth 1	-	1.32955	0.409316	0.52611	0.474154
HDAC4	517559	histone deacetylase 4	-	1.32955	0.409316	0.292276	0.474154
HIP1	505919	huntingtin interacting protein 1	-	1.32955	0.409316	0.52611	0.853509
ITSN1	510879	intersectin 1 (SH3 domain protein)	-	1.32955	0.409316	0.292276	0.474154
KIAA0355	617808	KIAA0355 ortholog	-	1.32955	0.409316	0.292276	0.474154
KIAA0368	513555	KIAA0368 ortholog	-	1.32955	0.409316	0.52611	0.474154
KRBA1	512939	KRAB-A domain containing 1	-	1.32955	0.409316	0.292276	0.853509
LOC100337056	100337056	dihydrodiol dehydrogenase 3	-	1.32955	0.409316	0.52611	0.474154
LOC100337081	100337081	putative EGF-like module-containing mucin-like hormone receptor-like 4	-	1.32955	0.409316	0.292276	0.474154
LOC100848670	100848670	cancer/testis antigen 47A-like	-	1.32955	0.409316	0.292276	0.853509
LOC100849968	100849968	collagen alpha-1(XVI) chain-like	-	1.32955	0.409316	0.993809	0.853509
LOC100850993	100850993	malate dehydrogenase, cytoplasmic-like	-	1.32955	0.409316	0.52611	0.474154
LOC100851337	100851337	gamma-taxilin-like	-	1.32955	0.409316	0.759954	0.853509
LOC100852159	100852159	alpha-taxilin	-	1.32955	0.409316	0.292276	0.474154
LOC101906022	101906022	uncharacterized LOC101906022	-	1.32955	0.409316	0.292276	0.474154
LOC101906419	101906419	nascent polypeptide-associated complex subunit alpha, muscle-specific form-like	-	1.32955	0.409316	0.292276	0.474154
LOC101907750	101907750	formin-like protein 3	-	1.32955	0.409316	0.292276	0.853509
LOC101908382	101908382	unconventional myosin-Va-like	-	1.32955	0.409316	1.69544	0.474154
LOC101909139	101909139	melanoma-associated antigen B2-like	-	1.32955	0.409316	0.292276	0.474154
LOC104976565	104976565	CD177 antigen-like	-	1.32955	0.409316	0.52611	0.474154
LOC104976633	104976633	classical arabinogalactan protein 9-like	-	1.32955	0.409316	0.292276	0.474154
LOC512464	512464	solute carrier family 11 (proton-coupled divalent metal ion transporters), member 2-like	-	1.32955	0.409316	0.292276	0.853509
LOC515000	515000	keratin, type I cuticular Ha8	KRT38	1.32955	0.409316	0.759954	0.853509
LOC540981	540981	F-box/LRR-repeat protein 19	FBXL19	1.32955	0.409316	0.292276	0.474154
LOC617027	617027	LIM zinc-binding domain-containing Nebulette	-	1.32955	0.409316	0.993809	1.23289
LOC782894	782894	serpin peptidase inhibitor, clade B (ovalbumin), member 6-like	-	1.32955	0.409316	0.993809	1.23289
LOC783497	783497	protein phosphatase 1 regulatory subunit 14C	-	1.32955	0.409316	0.759954	0.474154
LOC784869	784869	dihydrodiol dehydrogenase 3-like	-	1.32955	0.409316	0.52611	0.474154
MAP2K4	526469	mitogen-activated protein kinase kinase 4	-	1.32955	0.409316	0.759954	2.75072
MEMO1	615803	mediator of cell motility 1	-	1.32955	0.409316	0.292276	0.853509
MFHAS1	782395	malignant fibrous histiocytoma amplified sequence 1	-	1.32955	0.409316	0.292276	0.474154
MLIP	790110	muscular LMNA-interacting protein	C23H6ORF142	1.32955	0.409316	0.292276	0.853509
MSH3	616744	mutS homolog 3	-	1.32955	0.409316	0.292276	0.474154
MTG1	509768	mitochondrial ribosome-associated GTPase 1	-	1.32955	0.409316	0.52611	1.23289
NFATC4	788119	nuclear factor of activated T-cells, cytoplasmic, calcineurin-dependent 4	-	1.32955	0.409316	0.292276	0.474154
NIPAL2	781492	NIPA-like domain containing 2	NPAL2	1.32955	0.409316	0.292276	0.474154
NMI	511280	N-myc (and STAT) interactor	-	1.32955	0.409316	0.52611	0.474154
NMRAL1	534628	NmrA-like family domain containing 1	-	1.32955	0.409316	0.759954	0.474154
NUDT12	617720	nudix (nucleoside diphosphate linked moiety X)-type motif 12	-	1.32955	0.409316	0.292276	0.474154
NUTF2	614921	nuclear transport factor 2	-	1.32955	0.409316	0.52611	0.474154
OSBP	530000	oxysterol binding protein	-	1.32955	0.409316	2.39717	1.23289
OSBPL9	511255	oxysterol binding protein-like 9	-	1.32955	0.409316	0.52611	0.474154
PAK7	513432	p21 protein (Cdc42/Rac)-activated kinase 7	-	1.32955	0.409316	0.759954	0.474154
PDZD8	519573	PDZ domain containing 8	-	1.32955	0.409316	0.292276	0.474154
PGLS	616120	6-phosphogluconolactonase	-	1.32955	0.409316	1.46155	0.853509
PGP	538173	phosphoglycolate phosphatase	-	1.32955	0.409316	0.292276	0.474154
PHEX	536029	phosphate regulating endopeptidase homolog, X-linked	-	1.32955	0.409316	0.52611	0.474154
PIP4K2A	533289	phosphatidylinositol-5-phosphate 4-kinase, type II, alpha	-	1.32955	0.409316	0.292276	0.474154
PPP1R26	618652	protein phosphatase 1, regulatory subunit 26	-	1.32955	0.409316	1.22768	0.474154
PPP3CC	533527	protein phosphatase 3, catalytic subunit, gamma isozyme	-	1.32955	0.409316	1.22768	0.474154
PRICKLE2	537192	prickle homolog 2 (Drosophila)	-	1.32955	0.409316	0.292276	0.474154
PRMT5	515594	protein arginine methyltransferase 5	SKB1	1.32955	0.409316	1.22768	0.474154
PRPF39	505547	pre-mRNA processing factor 39	-	1.32955	0.409316	0.292276	0.474154
PRPS1L1	504248	phosphoribosyl pyrophosphate synthetase 1-like 1	-	1.32955	0.409316	1.69544	0.474154
PRPS2	537688	phosphoribosyl pyrophosphate synthetase 2	-	1.32955	0.409316	1.92934	0.474154
PRRX2	534258	paired related homeobox 2	-	1.32955	0.409316	0.52611	0.474154
PSMC5	282015	proteasome (prosome, macropain) 26S subunit, ATPase, 5	-	1.32955	0.409316	0.993809	0.474154
RBM6	100296443	RNA binding motif protein 6	-	1.32955	0.409316	0.292276	0.474154
REST	507148	RE1-silencing transcription factor	-	1.32955	0.409316	0.759954	0.474154
RFC5	508389	replication factor C (activator 1) 5, 36.5kDa	-	1.32955	0.409316	0.292276	0.474154
RFWD2	519896	ring finger and WD repeat domain 2, E3 ubiquitin protein ligase	-	1.32955	0.409316	0.292276	0.474154
RIT1	533646	Ras-like without CAAX 1	-	1.32955	0.409316	0.993809	0.853509
RNF122	510037	ring finger protein 122	-	1.32955	0.409316	0.52611	2.37122
RPS6KA3	511190	ribosomal protein S6 kinase, 90kDa, polypeptide 3	-	1.32955	0.409316	0.52611	0.474154
RSU1	617534	Ras suppressor protein 1	-	1.32955	0.409316	0.292276	0.474154
SEC13	512530	SEC13 homolog (S. cerevisiae)	-	1.32955	0.409316	1.46155	0.474154
SETD5	532578	SET domain containing 5	-	1.32955	0.409316	0.292276	2.75072
SFXN3	511755	sideroflexin 3	-	1.32955	0.409316	0.292276	0.474154
SH2D4A	506242	SH2 domain containing 4A	-	1.32955	0.409316	0.292276	0.474154
SH3YL1	534337	SH3 and SYLF domain containing 1	-	1.32955	0.409316	1.46155	0.853509
SHMT2	507197	serine hydroxymethyltransferase 2 (mitochondrial)	-	1.32955	0.409316	0.759954	0.474154
SLC16A3	510085	solute carrier family 16 (monocarboxylate transporter), member 3	MCT4	1.32955	0.409316	0.292276	0.474154
SMAD5	768050	SMAD family member 5	-	1.32955	0.409316	0.292276	0.853509
SMARCAD1	530506	SWI/SNF-related, matrix-associated actin-dependent regulator of chromatin, subfamily a, containing DEAD/H box 1	-	1.32955	0.409316	0.52611	0.474154
SMIM1	100302586	small integral membrane protein 1 (Vel blood group)	-	1.32955	0.409316	0.993809	0.853509
SMIM5	100302388	small integral membrane protein 5	C19H17orf109	1.32955	0.409316	0.292276	0.853509
SP7	531995	Sp7 transcription factor	-	1.32955	0.409316	0.759954	0.474154
SPTAN1	540108	spectrin, alpha, non-erythrocytic 1	-	1.32955	0.409316	0.993809	0.474154
STK3	533815	serine/threonine kinase 3	-	1.32955	0.409316	0.759954	0.474154
SUMF1	536435	sulfatase modifying factor 1	-	1.32955	0.409316	0.759954	0.474154
SYPL1	615728	synaptophysin-like 1	-	1.32955	0.409316	0.292276	0.474154
SYTL4	515978	synaptotagmin-like 4	-	1.32955	0.409316	0.759954	0.474154
TAT	533481	tyrosine aminotransferase	-	1.32955	0.409316	0.292276	1.23289
TBX18	517044	T-box 18	-	1.32955	0.409316	0.292276	0.474154
TBX21	538933	T-box 21	-	1.32955	0.409316	0.292276	0.853509
TCEB2	617277	transcription elongation factor B (SIII), polypeptide 2 (18kDa, elongin B)	-	1.32955	0.409316	0.993809	0.474154
TCOF1	513591	Treacher Collins-Franceschetti syndrome 1	-	1.32955	0.409316	0.292276	0.474154
TENM1	100336965	teneurin transmembrane protein 1	ODZ1	1.32955	0.409316	0.292276	0.474154
TEX14	522810	testis expressed 14	-	1.32955	0.409316	0.292276	0.474154
TMEM246	786832	transmembrane protein 246	C8H9orf125	1.32955	0.409316	0.292276	0.853509
TMPRSS13	529120	transmembrane protease, serine 13	-	1.32955	0.409316	0.292276	0.474154
TNFAIP3	508105	tumor necrosis factor, alpha-induced protein 3	-	1.32955	0.409316	0.292276	0.474154
TOMM70A	507707	translocase of outer mitochondrial membrane 70 homolog A (S. cerevisiae)	Tom70	1.32955	0.409316	1.22768	1.61231
TRPC4AP	532834	transient receptor potential cation channel, subfamily C, member 4 associated protein	-	1.32955	0.409316	0.292276	0.853509
TXLNA	511331	taxilin alpha	-	1.32955	0.409316	0.292276	0.474154
UBE2D2	541003	ubiquitin-conjugating enzyme E2D 2	-	1.32955	0.409316	0.993809	0.853509
UBR1	522464	ubiquitin protein ligase E3 component n-recognin 1	-	1.32955	0.409316	0.292276	0.474154
UBTD1	506002	ubiquitin domain containing 1	-	1.32955	0.409316	1.22768	1.99175
UBXN6	507936	UBX domain protein 6	UBXD1	1.32955	0.409316	1.92934	0.474154
UCHL3	520170	ubiquitin carboxyl-terminal esterase L3 (ubiquitin thiolesterase)	-	1.32955	0.409316	0.52611	0.853509
UTP14A	505324	UTP14, U3 small nucleolar ribonucleoprotein, homolog A (yeast)	UTP14C	1.32955	0.409316	0.292276	0.474154
WC1	783109	BoWC1.1	-	1.32955	0.409316	0.292276	0.474154
WDR3	514870	WD repeat domain 3	-	1.32955	0.409316	0.292276	0.853509
WDR48	618860	WD repeat domain 48	-	1.32955	0.409316	0.292276	0.474154
WIPF1	540304	WAS/WASL interacting protein family, member 1	PRPL-2|WASPIP	1.32955	0.409316	0.52611	0.474154
YEATS2	514192	YEATS domain containing 2	-	1.32955	0.409316	0.292276	0.474154
YTHDF2	541050	YTH N(6)-methyladenosine RNA binding protein 2	-	1.32955	0.409316	0.292276	0.474154
ZC3H4	521686	zinc finger CCCH-type containing 4	-	1.32955	0.409316	0.993809	1.99175
ZFHX2	539758	zinc finger homeobox 2	Lim1-like	1.32955	0.409316	0.993809	0.474154
ZNF189	540816	zinc finger protein 189	-	1.32955	0.409316	0.292276	0.474154
ZNF384	515007	zinc finger protein 384	NMP4|NP	1.32955	0.409316	0.292276	1.61231
ZNF423	508025	zinc finger protein 423	-	1.32955	0.409316	0.52611	0.853509
CAPZA2	493728	capping protein (actin filament) muscle Z-line, alpha 2	-	4.45929	1.39181	5.20507	2.37122
EP400	538310	E1A binding protein p400	-	4.45929	1.39181	0.52611	3.5098
PTGR2	506263	prostaglandin reductase 2	ZADH1	4.45929	1.39181	3.80093	2.37122
SHPK	511999	sedoheptulokinase	CARKL	4.45929	1.39181	0.993809	1.23289
DPP3	510200	dipeptidyl-peptidase 3	-	7.59099	2.3745	4.50295	0.853509
MUC1	281333	mucin 1, cell surface associated	-	35.8648	11.2274	19.0336	38.5527
TMC4	512610	transmembrane channel-like 4	-	10.7247	3.35738	8.24875	16.0514
TOM1L1	513303	target of myb1 (chicken)-like 1	-	9.47096	3.02973	8.24875	3.88939
TPI1	281543	triosephosphate isomerase 1	-	6.33808	2.04692	4.73698	3.13025
ABCE1	514991	ATP-binding cassette, sub-family E (OABP), member 1	-	2.26827	0.736793	0.759954	0.474154
ACP1	280977	acid phosphatase 1, soluble	-	2.26827	0.736793	1.69544	1.61231
GCK	616576	glucokinase (hexokinase 4)	-	2.26827	0.736793	1.22768	0.474154
HMCN1	521326	hemicentin 1	-	2.26827	0.736793	0.292276	1.23289
LOC100847516	100847516	single-minded homolog 2-like	-	2.26827	0.736793	0.759954	0.853509
LOC100851275	100851275	serpin B5-like	-	2.26827	0.736793	0.759954	1.23289
LOC101906472	101906472	tropomyosin alpha-3 chain-like	-	2.26827	0.736793	0.993809	0.853509
LOC101909837	101909837	alpha-parvin-like	-	2.26827	0.736793	0.292276	0.853509
PARD6B	539687	par-6 family cell polarity regulator beta	-	2.26827	0.736793	1.22768	0.474154
PIP4K2C	540005	phosphatidylinositol-5-phosphate 4-kinase, type II, gamma	-	2.26827	0.736793	0.993809	0.474154
PPP2CB	524361	protein phosphatase 2, catalytic subunit, beta isozyme	-	2.26827	0.736793	0.993809	1.99175
PSME1	510041	proteasome (prosome, macropain) activator subunit 1 (PA28 alpha)	-	2.26827	0.736793	1.69544	0.474154
PTTG1IP	617245	pituitary tumor-transforming 1 interacting protein	-	2.26827	0.736793	1.46155	5.02832
TALDO1	513453	transaldolase 1	-	2.26827	0.736793	4.03492	1.61231
TWF1	506683	twinfilin actin-binding protein 1	PTK9	2.26827	0.736793	4.03492	0.853509
WEE1	540322	WEE1 G2 checkpoint kinase	-	2.26827	0.736793	0.292276	5.02832
LSS	615906	lanosterol synthase (2,3-oxidosqualene-lanosterol cyclase)	-	7.27774	2.3745	5.67321	1.23289
SLC39A8	508193	solute carrier family 39 (zinc transporter), member 8	-	7.27774	2.3745	2.86504	1.61231
DCTN2	527201	dynactin 2 (p50)	-	3.20716	1.06429	2.39717	0.474154
ISOC1	540524	isochorismatase domain containing 1	-	3.20716	1.06429	1.92934	0.853509
MSRA	281312	methionine sulfoxide reductase A	-	3.20716	1.06429	2.16325	0.853509
RYR2	537376	ryanodine receptor 2 (cardiac)	-	3.20716	1.06429	2.16325	3.13025
SHF	512726	Src homology 2 domain containing F	-	3.20716	1.06429	0.292276	3.13025
